# Supplementary material for: Novel Knowledge-Based Transcriptomic Profiling of Lipid Lysophosphatidylinositol-Induced Endothelial Cell Activation
Source: Front Cardiovasc Med. 2021 Nov 29;8:773473. doi: 10.3389/fcvm.2021.773473 (PMC8668339; doi:10.3389/fcvm.2021.773473)
Supplement: Supplementary file 1 [file Data_Sheet_1.xlsx]

## Sheet: CDs-STable 1
LPI treated HAECS vs Control HAECS
Upregulated genes: 43		Downregulated genes: 22
Gene symbol	Fold change	Gene symbol	Fold change
CD36	6.231	CSF1R	-3.108
SELE	4.072	PTGDR2	-3.052
CD27	3.772	IL21R	-2.579
IFITM1	2.631	ACE	-1.268
IL13RA2	2.523	TNFRSF14	-1.234
GGT1	2.468	ERBB2	-1.187
MME	2.352	IL17RA	-1.177
CD74	1.986	DDR1	-1.168
IL7R	1.743	SLC3A2	-1.163
KIT	1.683	MRC2	-1.153
ICAM1	1.478	ITGA3	-1.122
SEMA7A	1.463	ABCB1	-1.113
TLR3	1.435	PVR	-1.113
CD34	1.37	IGF2R	-1.11
EVI2B	1.37	ITGB4	-1.11
DPP4	1.341	TNFRSF1B	-1.11
TNFSF10	1.339	PTGFRN	-1.106
PDCD1LG2	1.311	SDC1	-1.106
CD274	1.307	IL4R	-1.094
CD302	1.296	NECTIN1	-1.09
IFNGR1	1.289	IGF1R	-1.07
CD164	1.266	TNFRSF21	-1.053
HMMR	1.238
ITGA2	1.229
TNFSF4	1.222
ENTPD1	1.21
ITGA6	1.205
CD55	1.197
CD46	1.194
LAMP2	1.191
ADAM10	1.184
ABCG2	1.183
PRNP	1.18
TFRC	1.163
FAS	1.162
CD109	1.16
NECTIN3	1.148
ITGA1	1.143
ITGB1	1.135
SLC44A1	1.115
LIFR	1.114
CD82	1.081
IL3RA	1.054

## Sheet: EC marker-STable 2
EC Marker	Expr p-value	Expr Fold Change
CD13	#N/A	#N/A
APN	#N/A	#N/A
CD29	#N/A	#N/A
Integrin b1	#N/A	#N/A
CD31	#N/A	#N/A
PECAM1	#N/A	#N/A
CD36	0.000939	6.231
LYVE1	0.000718	1.667
SR-B3	#N/A	#N/A
CD39	#N/A	#N/A
ICAM1	0.000258	1.478
CD44	0.528	-1.027
CD47	0.167	1.159
CD54	#N/A	#N/A
CD34	0.00152	1.37
CD61	#N/A	#N/A
Integrin b3	#N/A	#N/A
CD62E	#N/A	#N/A
E-Selectin	#N/A	#N/A
CD62P	#N/A	#N/A
P-Selectin	#N/A	#N/A
CD80	0.374	0
B7-1	#N/A	#N/A
CD86	#N/A	#N/A
B7-2	#N/A	#N/A
CD93	0.133	1.085
C1qR1	#N/A	#N/A
CD102	#N/A	#N/A
ICAM2	0.0594	-1.109
CD105	#N/A	#N/A
Endoglin	#N/A	#N/A
CD106	#N/A	#N/A
VCAM1	0.243	1.16
CD112	#N/A	#N/A
nectin-2	#N/A	#N/A
CD117	#N/A	#N/A
c-Kit	#N/A	#N/A
CD121a	#N/A	#N/A
IL-1 RI	#N/A	#N/A
CD141	#N/A	#N/A
CD142	#N/A	#N/A
CD143	#N/A	#N/A
ACE	0.00186	-1.268
CD144	#N/A	#N/A
CD146	#N/A	#N/A
CD147	#N/A	#N/A
MCAM	0.551	1.02
TRA-1-85	#N/A	#N/A
CD151	0.196	-1.074
CD160	0.557	-1.21
CD201	#N/A	#N/A
EPCR	#N/A	#N/A
CD213a	#N/A	#N/A
IL13Ra1	0.383	1.034
CD248	0.721	-1.277
CD309	#N/A	#N/A
VEGFR2	#N/A	#N/A
KDR	0.163	1.04
Flk1	#N/A	#N/A
ADAMs	#N/A	#N/A
ADAM8	0.51	1.209
ADAM9	0.0769	1.076
FABP5	0.0156	1.366
ADAM12	0.983	-1.005
ADAM15	0.0192	-1.135
ADAM17	0.465	1.047
ADAM33	0.675	-2.016
ADAMTS13	0.374	-1.347
ANTXR1	0.00843	1.24
CXCL16	0.319	-1.153
ADAMTS18	0.000145	1.221
ESDN	#N/A	#N/A
Endomucin	#N/A	#N/A
ESAM	0.975	-1.002
FABP	#N/A	#N/A
IgG	#N/A	#N/A
Integrin a4b1	#N/A	#N/A
VLA4	#N/A	#N/A
KLF4	0.389	1.141
ENTPD1	0.00976	1.21
Notch	#N/A	#N/A
Podocalyxin	#N/A	#N/A
Podoplanin	#N/A	#N/A
RLIP76	#N/A	#N/A
RALBP1	0.705	-1.016
Stabilin1	#N/A	#N/A
Stabilin2	#N/A	#N/A
TEM8	#N/A	#N/A
ADAM10	0.00193	1.184
THSD1	0.0673	1.067
Tie1	0.107	-1.072
Tie2	#N/A	#N/A
TNAP	#N/A	#N/A
TNFRII	#N/A	#N/A
TNFRSF1B	0.0273	-1.11
Vecadherin	#N/A	#N/A
Vestatin	#N/A	#N/A
VG5Q	#N/A	#N/A
VWF	0.151	-1.107
VE-Cadherin	#N/A	#N/A
CD300g	#N/A	#N/A
CL-K1	#N/A	#N/A
CL-P1	#N/A	#N/A
DC-SIGNR	#N/A	#N/A
ECSCR	0.763	-1.024
EMMPRIN	#N/A	#N/A
Endosialin	#N/A	#N/A
Erythropoietin R	#N/A	#N/A
DCBLD2	0.0199	1.106
FABP6	#N/A	#N/A
IL-13 R alpha 1	#N/A	#N/A
Integrin alpha 4	#N/A	#N/A
Integrin alpha 4 beta 1	#N/A	#N/A
Integrin alpha 4 beta 7	#N/A	#N/A
Integrin beta 2	#N/A	#N/A
LYVE-1	#N/A	#N/A
S1P1	#N/A	#N/A
S1P2	#N/A	#N/A
S1P3	#N/A	#N/A
S1P4	#N/A	#N/A
S1P5	#N/A	#N/A
SLAM	#N/A	#N/A
Stabilin-1	#N/A	#N/A
Stabilin-2	#N/A	#N/A
TEM7	#N/A	#N/A
Thrombomodulin	#N/A	#N/A
THSD7A	0.427	1.053
Tie-2	#N/A	#N/A
TNF RI	#N/A	#N/A
TNF RII	#N/A	#N/A
TRAIL R2	#N/A	#N/A
TRAILR1	#N/A	#N/A
VCAM-1	#N/A	#N/A
VE-Statin	#N/A	#N/A
VEGFR1	#N/A	#N/A
VEGFR3	#N/A	#N/A
vWF-A2	#N/A	#N/A
Nepmucin	#N/A	#N/A
COLEC11	#N/A	#N/A
COLEC12	0.125	1.132
CD299	#N/A	#N/A
E-FABP	#N/A	#N/A
CD49d	#N/A	#N/A
LPAM-1	#N/A	#N/A
CD18	#N/A	#N/A
EDG-1	#N/A	#N/A
EDG-5	#N/A	#N/A
EDG-3	#N/A	#N/A
EDG-6	#N/A	#N/A
EDG-8	#N/A	#N/A
CD150	#N/A	#N/A
PLXDC1	0.374	0
BDCA-3	#N/A	#N/A
TNFRSF1A	0.0621	-1.077
TNFRSF10B	0.512	-1.012
TNFRSF10A	0.896	-1.013
Flt-1	#N/A	#N/A
Flk-1	#N/A	#N/A
Flt-4	#N/A	#N/A

## Sheet: Canonical
Secretomes (Canonical): LPI treated HAECs vs Control HAECs (Downregulated genes: 179)													Secretomes (CASP1-dependent): LPI treated HAECs vs Control HAECs														Secretomes (Caspase 4 dependent): LPI treated HAECs vs Control HAECs
GENE	P value	Fold change	GENE	P value	Fold change	GENE	P value	Fold change					Upregulated genes: 60						Downregulated genes: 50								Downregulated genes: 98
AMH	0.0102	-6.02	STOML2	0.0159	-1.179	XYLT2	0.032	-1.112					GENE	P value	Fold change	GENE	P value	Fold change									Caspase 4 dependent	P value	Fold change	Caspase 4 dependent	P value	Fold change
C8G	0.0438	-3.165	IL17RA	0.0481	-1.177	MMP2	0.0293	-1.111					IDI1	0.00885	1.157	FAS	0.0271	1.162	CRKL	0.002	-1.263	HSPB1	0.00524	-1.113			CSF1R	0.00983	-3.108	U2AF2	0.0179	-1.134
CSF1R	0.00983	-3.108	FN1	0.0293	-1.176	PRCP	0.01	-1.111					FLI1	0.00183	1.114	CLIC4	0.00753	1.231	BCR	0.00333	-1.239	PSME3	0.0231	-1.11			CENPE	0.00151	-1.554	NMT1	0.000945	-1.134
MMEL1	0.0271	-2.681	PTGS1	0.000262	-1.174	TNFRSF1B	0.0273	-1.11					VPS35	0.00354	1.148	ADK	0.022	1.153	SF3B2	0.037	-1.231	SDC1	0.0197	-1.106			ACE	0.00186	-1.268	WDR82	0.00917	-1.133
ADGRB1	0.011	-2.645	MRPL21	0.00662	-1.173	CCDC80	0.0492	-1.109					PRDX3	0.000182	1.278	OSTF1	0.00201	1.104	RCC2	0.0363	-1.202	SND1	0.00499	-1.105			CRKL	0.002	-1.263	EEA1	0.0099	-1.129
C5orf46	0.0322	-1.887	SMPD1	0.0125	-1.171	TPST2	0.0396	-1.107					ANXA3	0.000171	1.309	EIF2A	0.000561	1.314	GIPC1	0.0271	-1.192	PARP1	0.00108	-1.104			AACS	0.0254	-1.25	MYH9	0.00289	-1.128
CTF1	0.0351	-1.868	TAGLN2	0.00185	-1.169	SDC1	0.0197	-1.106					PDCD5	0.0119	1.217	SBDS	0.000145	1.262	BLVRB	0.000372	-1.191	NONO	0.0107	-1.103			SF3B2	0.037	-1.231	DBNL	0.0218	-1.127
FLRT1	0.0492	-1.813	DDR1	0.0151	-1.168	MFNG	0.0324	-1.104					EHBP1	0.00333	1.208	VPS29	0.0266	1.244	AHSA1	0.049	-1.19	CSRP1	0.000308	-1.101			ARRB1	0.0281	-1.229	PPM1F	0.00169	-1.126
TECTA	0.0145	-1.783	KIAA0100	0.0251	-1.167	GPX3	0.0376	-1.103					ERO1A	0.00276	1.192	HMGB2	0.00233	1.267	SGTA	0.000249	-1.19	GNS	0.00021	-1.099			ECH1	0.0227	-1.22	PLD3	0.0027	-1.126
AKR1B10	0.0294	-1.779	PRDX4	0.0205	-1.167	SEMA3D	0.0429	-1.102					INHBA	0.0056	1.094	HMGB1	0.00593	1.231	DDB1	0.0011	-1.189	COTL1	0.00469	-1.098			RCC2	0.0363	-1.202	PGAM1	0.00102	-1.124
KRBA2	0.00904	-1.65	H6PD	0.0231	-1.164	HHIP	0.0103	-1.1					API5	0.000681	1.214	MTPN	0.000675	1.211	SSNA1	0.0114	-1.188	PRDX6	0.00867	-1.095			AP2A2	0.032	-1.201	COMT	0.0262	-1.124
CORIN	0.0445	-1.568	RNPEP	0.0134	-1.164	CHPF2	0.019	-1.099					ANXA1	0.00125	1.226	NACA	0.000108	1.287	TLN1	0.00525	-1.187	ILF3	0.00466	-1.08			TTC38	0.0184	-1.199	ANXA5	0.0198	-1.122
CES4A	0.0147	-1.564	SULF1	0.0071	-1.163	GNS	0.00021	-1.099					UBE2A	0.0231	1.094	FUBP3	8.24e-05	1.196	PYGB	0.00177	-1.185	MMP14	0.00475	-1.078			GSTM4	0.0335	-1.198	DFFA	0.00521	-1.121
NGEF	7.1e-05	-1.539	TRIM28	0.0134	-1.163	PRKCSH	0.00691	-1.099					NUDT5	0.0155	1.192	CDCA2	0.00343	1.134	LTBP2	0.00114	-1.179	GRB2	0.0375	-1.077			BLVRB	0.000372	-1.191	UBA1	0.00096	-1.12
TTLL11	0.0026	-1.43	CST3	0.0114	-1.162	STARD7	0.00194	-1.098					TCEA1	0.00372	1.208	GGH	0.0282	1.178	HDGF	0.035	-1.175	SNX12	0.0368	-1.07			SGTA	0.000249	-1.19	WDR1	0.00305	-1.119
PRELP	0.0232	-1.408	CTSZ	0.0427	-1.162	RNASEH1	0.0436	-1.097					TWF1	0.00181	1.199	FSTL1	0.00538	1.055	FKBP4	0.000537	-1.166	LDHA	0.0338	-1.069			AHSA1	0.049	-1.19	ATRN	0.00887	-1.118
ACACB	0.0449	-1.362	CYR61	0.000336	-1.161	USP11	0.0104	-1.097					ETFA	0.00372	1.093	FAM3C	0.0251	1.224	GSTP1	8.27e-05	-1.162	SRA1	0.0217	-1.067			DDB1	0.0011	-1.189	PGK1	0.00257	-1.117
LYPD1	0.0157	-1.359	GPI	0.00446	-1.161	MGAT4B	0.0355	-1.095					SFPQ	0.0369	1.065	CALD1	0.000488	1.184	EFHD2	0.0242	-1.157	ERP29	0.0386	-1.065			PLEC	0.0156	-1.187	XRCC6	0.00935	-1.116
ANK1	0.0317	-1.351	TGFBI	0.0137	-1.16	IL4R	0.00912	-1.094					MET	0.00986	1.162	LPP	0.0145	1.143	CNDP2	0.014	-1.152	NUCB1	0.00932	-1.049			TLN1	0.00525	-1.187	ACTB	0.000518	-1.115
IL6	0.0107	-1.332	BMP4	0.0107	-1.159	MAN2B1	0.0242	-1.093					UBE2N	0.000591	1.172	CAB39	0.00937	1.202	PLOD3	0.00193	-1.149	PDIA4	0.0049	-1.045			PYGB	0.00177	-1.185	HSPB1	0.00524	-1.113
VCAN	0.000408	-1.321	CST1	0.00185	-1.158	DPP7	0.0313	-1.09					SSB	0.0036	1.236	SRP19	0.0384	1.368	CLIC1	0.0023	-1.149						PMM2	0.0218	-1.183	PVR	0.00197	-1.113
ANO7	0.0218	-1.31	PDGFA	0.0307	-1.158	EDEM2	0.0306	-1.09					CBX3	0.0277	1.23	SMC4	0.0265	1.083	LARP1	0.0156	-1.137						RAC2	0.0179	-1.181	CSK	0.0142	-1.112
MR1	0.00753	-1.308	TGFB2	0.00685	-1.157	NECTIN1	0.0305	-1.09					SUMO2	0.004	1.195	BZW1	0.0137	1.211	NMT1	0.000945	-1.134						ILF2	0.0219	-1.181	MMP2	0.0293	-1.111
SOGA1	0.0121	-1.302	GGA2	0.00511	-1.156	PCDHGA11	0.0275	-1.09					CDC42	0.0203	1.103	RAP1B	0.0183	1.199	TRAP1	0.0482	-1.133						GPX4	0.0167	-1.18	TPM3	0.0349	-1.109
ATG2A	0.00278	-1.287	TBL2	0.0144	-1.156	B4GALT5	0.0101	-1.087					RAB10	0.0358	1.127	PCNA	0.0472	1.118	EEA1	0.0099	-1.129						PLIN3	0.0148	-1.178	AP1B1	0.0421	-1.105
LTBP4	0.0139	-1.276	ST8SIA6	0.0132	-1.155	GBA	0.0146	-1.086					BTF3	0.00053	1.276	TMOD3	0.00269	1.2	MYH9	0.00289	-1.128						SRC	0.0308	-1.177	SND1	0.00499	-1.105
CYP26B1	0.000497	-1.27	FKBP9	0.00285	-1.154	GLUD1	0.0014	-1.085					ELOC	0.0445	1.168	CNN3	0.00813	1.123	DBNL	0.0218	-1.127						WDR5	0.00531	-1.177	NONO	0.0107	-1.103
ACE	0.00186	-1.268	P3H1	0.00556	-1.154	BTD	0.0135	-1.081					UAP1	0.000546	1.307	ERH	0.025	1.355	PGAM1	0.00102	-1.124						TBCD	0.0289	-1.176	CSRP1	0.000308	-1.101
DHH	0.0417	-1.255	COASY	0.0428	-1.149	PDIA5	0.00904	-1.081					FKBP3	0.00875	1.336	ATP5J	0.0339	1.497	ANXA5	0.0198	-1.122						SAE1	0.0199	-1.176	GNS	0.00021	-1.099
ACP6	0.0172	-1.251	GALNT2	0.0138	-1.149	TXNDC12	0.034	-1.08					CUL1	0.00166	1.152	SF3B1	0.000758	1.213	DFFA	0.00521	-1.121						CBR3	0.00723	-1.175	TBCB	0.0219	-1.099
HMCN1	0.00418	-1.248	NDUFS8	0.0173	-1.149	MTMR14	0.000357	-1.079								STX7	0.0001	1.185	WDR1	0.00305	-1.119						FLNA	0.0386	-1.175	COTL1	0.00469	-1.098
HSPG2	0.00256	-1.246	PLOD3	0.00193	-1.149	TPST1	0.00514	-1.077								SRP72	0.000579	1.251	PGK1	0.00257	-1.117						HDGF	0.035	-1.175	CAPZB	0.0023	-1.096
FSTL3	0.0492	-1.243	SERPINE2	0.0117	-1.149	NPC2	0.0115	-1.076																			AP3D1	0.00099	-1.173	PRDX6	0.00867	-1.095
ADAMTS10	0.0416	-1.239	CARM1	0.0144	-1.148	NAXE	0.0225	-1.072																			FKBP4	0.000537	-1.166	ANXA6	0.0263	-1.094
LY6G5C	0.0344	-1.234	PDGFB	0.00674	-1.148	CTSD	0.0201	-1.071																			FSCN1	0.00377	-1.164	SUMO3	0.0214	-1.092
B9D1	0.0336	-1.229	HCCS	0.00205	-1.146	LOXL2	0.021	-1.071																			GSTP1	8.27e-05	-1.162	NAGK	0.00987	-1.086
WDR25	0.0238	-1.229	MDK	0.00744	-1.146	LRP8	0.0231	-1.067																			RHOA	0.0201	-1.161	CIAO1	0.0147	-1.083
GATD1	0.0252	-1.226	CABLES1	0.0083	-1.145	GSN	0.0389	-1.066																			FLNB	0.0181	-1.158	ILF3	0.00466	-1.08
FBLN7	0.0173	-1.225	B4GAT1	0.0187	-1.143	ERP29	0.0386	-1.065																			EFHD2	0.0242	-1.157	GRB2	0.0375	-1.077
HTRA1	0.000464	-1.223	MRPL2	0.0169	-1.142	SRPX2	0.000281	-1.065																			ETFB	0.0458	-1.152	NPC2	0.0115	-1.076
LTBP3	0.0151	-1.223	TINAGL1	0.000564	-1.142	TIMP2	0.0306	-1.063																			ABR	0.0182	-1.152	PEA15	0.0113	-1.076
LIPG	0.000725	-1.219	COPA	8.05e-05	-1.14	SNED1	0.0303	-1.058																			CNDP2	0.014	-1.152	SNX12	0.0368	-1.07
CRY2	0.0146	-1.215	P4HB	0.00156	-1.14	APLN	0.0391	-1.057																			BCAT2	0.00301	-1.15	LDHA	0.0338	-1.069
PTPRS	0.00832	-1.215	PMEPA1	0.0183	-1.14	NUCB1	0.00932	-1.049																			CLIC1	0.0023	-1.149	ERP29	0.0386	-1.065
SEMA6D	0.00871	-1.213	SGSH	0.0171	-1.14	PDIA4	0.0049	-1.045																			PLOD3	0.00193	-1.149	TIMP2	0.0306	-1.063
GDF15	0.00371	-1.21	C12orf49	0.00342	-1.139																						GALE	0.00563	-1.144	NUCB1	0.00932	-1.049
PLXNA4	0.00316	-1.209	KDM1A	0.0114	-1.139																						EVL	0.0373	-1.144	PDIA4	0.0049	-1.045
FAM3A	0.0157	-1.205	TIMP1	0.00498	-1.137																						VAT1	0.0146	-1.143
COL5A1	0.0124	-1.203	NFE2L1	0.000938	-1.136																						CRYL1	0.0337	-1.141
GDF6	0.0199	-1.203	SEMA3F	0.000705	-1.135																						COPA	8.05e-05	-1.14
ST3GAL3	0.0491	-1.203	LTBP1	0.00132	-1.134																						TIMP1	0.00498	-1.137
CTSF	0.00666	-1.201	COL4A1	0.00658	-1.133																						CPNE1	0.0104	-1.136
CERCAM	0.000199	-1.196	PGAM5	0.0118	-1.132																						NQO2	0.00384	-1.135
RSPO3	0.0152	-1.195	WSCD1	0.0116	-1.13
POFUT1	0.00257	-1.193	PLXNB1	0.0449	-1.129
PLBD2	0.018	-1.19	GOT2	0.026	-1.125
RELN	0.0131	-1.189	SERPINE1	0.000257	-1.123
DHX8	0.00344	-1.188	ACVRL1	0.0032	-1.122
STC2	0.000679	-1.188	GBGT1	0.037	-1.122
AEBP1	0.00185	-1.187	COL4A2	0.0412	-1.121
EGFL7	0.0384	-1.187	TOR1B	0.0185	-1.119
NRG1	0.00635	-1.183	ATRN	0.00887	-1.118
SDF4	0.0435	-1.182	MMRN2	0.016	-1.118
GPX4	0.0167	-1.18	COLGALT1	0.0369	-1.117
FAM131A	0.00923	-1.179	ALG1	0.0165	-1.116
FPGS	0.00874	-1.179	SPATA20	0.0262	-1.114
LTBP2	0.00114	-1.179	PVR	0.00197	-1.113

## Sheet: Exosomes-STable 3
Secretomes (Exosome): LPI treated HAECs vs Control HAECs (upregulated genes: 923 )												Secretomes (Exosome): LPI treated HAECs vs Control HAECs (upregulated genes: 923)- Continuous 2												Secretomes (Exosome): LPI treated HAECs vs Control HAECs (upregulated genes: 923)- Continuous 3												Secretomes (Exosome): LPI treated HAECs vs Control HAECs (upregulated genes: 923)- Continuous 4
exosome	P value	Fold change	exosome	P value	Fold change	exosome	P value	Fold change	exosome	P value	Fold change	exosome	P value	Fold change	exosome	P value	Fold change	exosome	P value	Fold change	exosome	P value	Fold change	exosome	P value	Fold change	exosome	P value	Fold change	exosome	P value	Fold change	exosome	P value	Fold change	exosome	P value	Fold change	exosome	P value	Fold change	exosome	P value	Fold change
IL1RN	0.0479	7.785	Dlg1	0.000146	1.377	ANLN	0.00087	1.292	Metap2	0.032	1.257	TNFSF18	0.00886	1.232	IPO7	0.000408	1.219	OPTN	0.00296	1.203	MPP5	0.00545	1.191	NMD3	0.0448	1.177	PRPF4B	0.00678	1.162	H2afv	0.0063	1.151	ITGB1	0.00347	1.135	PSME4	0.00297	1.118	SPAG9	0.00774	1.096	Capn2	0.0353	1.059
LYZ	0.0488	6.815	Nt5c3a	0.0012	1.376	Pot1	0.00703	1.29	Ak3	0.0162	1.256	TBC1D15	0.00875	1.232	CASK	0.0194	1.218	Nras	0.00841	1.203	ABCE1	0.0168	1.19	MAPK8	0.00782	1.176	EXOC6	0.00262	1.162	JMJD1C	0.0128	1.151	SCARB2	0.0102	1.135	PCNA	0.0472	1.118	St13	0.0442	1.096	Ywhaz	0.0151	1.055
Cd36	0.000939	6.231	PRRG1	0.00302	1.374	Ranbp17	0.0356	1.289	FERMT2	0.00118	1.255	Clic4	0.00753	1.231	STAM2	0.00686	1.218	PRKCI	0.00145	1.203	TENM3	0.0218	1.19	SLC39A10	0.00149	1.176	MET	0.00986	1.162	TRA2A	0.0284	1.151	STT3B	0.0407	1.135	DYNC1LI1	0.00867	1.118	USP8	0.0183	1.096	TAOK1	0.00273	1.054
CCL20	0.0155	4.781	HMGCS1	0.00889	1.374	IFNGR1	0.00119	1.289	RAB6A	0.0158	1.254	DDX18	0.00359	1.231	EML4	0.000163	1.218	CSE1L	0.00355	1.203	PPP2R5A	0.0255	1.19	Serac1	0.011	1.176	FAS	0.0271	1.162	APPL1	0.0278	1.151	GALNT7	0.00592	1.135	CLTC	0.00476	1.118	RBMX	0.00182	1.096	FRYL	0.034	1.053
Cx3cl1	0.00443	4.511	PROS1	0.0426	1.372	CDK1	0.0019	1.289	RSL1D1	0.00412	1.254	CRIPT	0.00939	1.231	Cct6a	0.00387	1.217	ANKRD28	0.00391	1.203	SH3GLB1	0.000261	1.19	Tars	0.00398	1.175	TCAF1	0.011	1.161	ITSN2	0.0132	1.151	NFIA	0.000224	1.135	QPCT	0.0374	1.118	TM9SF2	0.0208	1.094	RRAGC	0.017	1.053
PYGM	0.0284	4.385	EVI2B	0.0112	1.37	DDX58	0.000195	1.288	PTBP3	0.000528	1.253	HMGB1	0.00593	1.231	PDCD5	0.0119	1.217	C14orf166	0.00149	1.203	MATR3	0.0154	1.19	Tmed5	0.00521	1.175	EPS15	0.00127	1.161	BLM	0.00833	1.151	CTR9	0.0321	1.134	PFDN2	0.0132	1.118	INHBA	0.0056	1.094	Dpysl2	0.014	1.052
CRYAB	0.0147	3.484	Gpcpd1	0.00252	1.37	Naca	0.000108	1.287	Leprot	0.000274	1.252	ARMC8	0.000231	1.231	PNPLA8	0.00352	1.217	TMEM87B	0.00474	1.203	PPP2R5E	0.0156	1.189	GNG12	0.00694	1.175	CNOT7	0.0185	1.161	NUCKS1	0.00399	1.151	HSPA13	0.00495	1.134	HOOK3	0.01	1.118	RASA1	0.0194	1.093	SERINC3	0.0492	1.051
Pdzk1	0.0324	3.164	PLS1	0.0152	1.369	Arl8b	0.000878	1.287	RFC3	0.00429	1.252	SPAG1	0.0115	1.23	COPS5	0.0057	1.216	COL12A1	0.0403	1.202	Eprs	0.000694	1.189	FXR1	0.00394	1.175	ZC3HAV1	0.0322	1.161	TPT1	0.0148	1.15	PSMD12	0.00349	1.133	PRKAB2	0.0142	1.118	Etfa	0.00372	1.093	WASF1	0.0426	1.051
SLC6A15	0.0478	3.153	Fabp5	0.0156	1.366	PIK3R1	0.000683	1.287	SRP72	0.000579	1.251	Atp5f1	0.000612	1.23	CDK17	0.00112	1.216	CAB39	0.00937	1.202	FZD6	0.0117	1.189	Gmfb	0.0499	1.175	MIER3	0.0446	1.161	PPP2R2A	0.039	1.15	EPS8	0.000377	1.133	RAB22A	0.0329	1.117	CDV3	0.0294	1.093	JAK1	0.028	1.05
RPL29P11	0.00246	2.757	VTI1B	0.00359	1.365	MYL12B	0.00249	1.286	Rab8b	0.00358	1.251	RPS6KA3	0.00047	1.23	Slc30a1	0.0063	1.216	PLS3	0.0261	1.202	Golga7	0.0451	1.188	SMAD5	0.00313	1.175	CCNYL1	0.00978	1.161	DOCK10	0.00443	1.15	WDR44	0.0369	1.133	LMBRD1	0.018	1.117	Nptn	0.0252	1.092	XRN2	0.0413	1.047
MAMDC2	0.00233	2.682	EXTL2	8.15e-05	1.365	LANCL1	6.28e-05	1.286	PARP9	0.0277	1.251	Aimp1	0.00314	1.23	KPNA4	0.00163	1.216	NARS	0.0155	1.201	STX6	0.0107	1.188	VAPA	0.0075	1.174	STRIP2	0.0233	1.161	FNBP1L	0.00252	1.15	ETF1	0.0261	1.133	IGF2BP3	0.00852	1.117	SLFN11	0.000718	1.092	FAF2	0.0303	1.047
IFITM1	0.0183	2.631	Rpl22l1	0.000804	1.365	SLC46A3	0.0124	1.284	Scrn3	0.0136	1.25	NIFK	0.00106	1.23	LGR4	0.00166	1.216	GNL2	0.002	1.201	ATL3	0.00926	1.188	ZMYM1	0.0143	1.174	Cd109	0.0355	1.16	SAMD4A	0.000303	1.15	Psma5	0.0244	1.133	CHST1	0.00564	1.117	GIMAP4	0.00413	1.091	USP7	0.0258	1.042
LYPD3	0.0234	2.624	Cep55	0.00296	1.364	PHLDB2	5.68e-05	1.282	STRBP	0.0165	1.25	Psmd6	0.000371	1.23	FNTA	7.56e-05	1.216	GFM1	0.0413	1.201	Ssr3	0.00114	1.187	UBE2D3	0.000628	1.174	SCYL2	0.00964	1.16	USO1	0.0283	1.149	BAG5	0.000551	1.133	UBQLN1	0.0117	1.117	TBCK	0.0492	1.091	ENTPD4	0.0405	1.038
FOXF1	0.0255	2.574	SLC39A8	0.0247	1.361	NAPG	1.16e-05	1.282	RAPGEF2	0.00431	1.25	CBX3	0.0277	1.23	TAOK3	0.0382	1.215	PRKD3	0.000565	1.201	CFI	0.0095	1.187	PRKAR2B	0.00348	1.173	ITM2B	0.00553	1.16	G3BP2	0.0113	1.149	CCAR1	0.0137	1.133	Lama4	0.00265	1.117	NOL8	0.00458	1.091
IL13RA2	0.0389	2.523	MYCT1	0.00582	1.357	VRK1	0.00966	1.282	RAB11FIP2	0.0115	1.25	SNX2	0.00608	1.229	UBA2	0.00571	1.215	XPOT	0.00201	1.201	STX7	0.0001	1.185	NAA50	0.026	1.173	Pdzd2	0.038	1.16	NUDT21	0.0235	1.149	Me2	0.0393	1.133	NUDT9	0.0333	1.117	SMARCA2	0.0011	1.091
FGL2	0.0147	2.481	RELL1	0.00386	1.353	Ctss	0.012	1.28	PIN4	0.032	1.249	ORMDL1	0.00558	1.229	MTBP	0.0214	1.215	TMOD3	0.00269	1.2	Actr2	0.00738	1.185	SERINC1	0.0373	1.173	RRAS2	0.00077	1.159	MSMO1	0.0276	1.149	WDR11	0.00182	1.133	FANCI	0.0401	1.117	CDC23	0.0396	1.089
GGT1	0.0277	2.468	SYT1	0.0346	1.345	FAM98B	0.00886	1.278	Chmp5	0.00992	1.248	PGRMC1	0.00495	1.229	Ddx1	0.0167	1.214	Tmed7	0.00351	1.2	SH3BGRL	0.000588	1.185	Ssr1	0.0159	1.172	GOLPH3L	0.000478	1.159	VPS35	0.00354	1.148	Pde12	0.014	1.132	Slc44a1	0.0279	1.115	CHD6	0.0281	1.089
LST1	0.0378	2.41	RPS27L	0.0282	1.344	Prdx3	0.000182	1.278	COMMD3	0.0387	1.248	DCK	0.00437	1.229	API5	0.000681	1.214	COG3	0.00734	1.2	CUL4B	0.0128	1.185	TAX1BP1	0.01	1.172	CLIP1	0.00617	1.159	Actr3	0.0412	1.148	FAM129A	0.00554	1.132	SNX5	0.000777	1.114	H1f0	0.0379	1.088
MME	0.00022	2.352	MAP3K1	0.0259	1.341	Pter	0.00784	1.278	PLCL2	0.0188	1.248	Ano6	0.000163	1.229	EXOC8	0.0489	1.214	CDC5L	0.00127	1.2	Itfg1	2.54e-06	1.185	Ube2n	0.000591	1.172	ZNF451	0.0199	1.159	AFF4	0.00132	1.148	PPP2R5C	0.00393	1.131	Sar1a	0.0355	1.114	CAPRIN1	0.0272	1.088
PKHD1L1	0.0075	2.318	UFM1	0.000877	1.341	MAN2A1	0.00041	1.277	YES1	0.00113	1.247	ITGA2	0.00459	1.229	EIF2AK2	0.00417	1.213	EPM2AIP1	0.000374	1.2	Adam10	0.00193	1.184	TBK1	0.0456	1.172	PRKAR1A	0.0199	1.158	Rbm39	0.0196	1.148	ATMIN	0.0213	1.131	MED23	0.0425	1.114	Ptges3	0.044	1.088
NEK10	0.00569	2.233	Dpp4	0.0109	1.341	IFI16	0.000974	1.277	CUL2	0.00248	1.246	ARMT1	0.00629	1.229	PRKAA1	0.00176	1.213	Hsp90aa1	0.0345	1.199	Hsd17b12	0.0143	1.184	PEAK1	0.00255	1.172	ZNHIT6	0.00503	1.158	HSPA4L	0.00852	1.147	DIAPH3	0.0487	1.131	CSNK1A1	0.00236	1.113	TIAL1	0.00738	1.087
SYCP3	0.0346	2.157	ARL15	0.00315	1.339	ASAH1	0.0227	1.276	COPS4	0.00519	1.246	Picalm	0.0215	1.229	DNAJC3	0.000746	1.213	GOLGA5	0.00805	1.199	ATP6V1C1	0.00536	1.184	TERF1	0.00541	1.171	Brox	0.0112	1.158	Ube2v2	0.0428	1.146	GNB4	0.0435	1.131	Hnrnpk	0.0315	1.113	EPB41L5	0.0308	1.087
IFIT1	0.0265	2.093	TNFSF10	0.00413	1.339	HIVEP2	0.00586	1.276	GNPDA2	0.00308	1.245	NUPL2	0.0151	1.229	ZNF706	0.0388	1.213	TWF1	0.00181	1.199	CALD1	0.000488	1.184	PLAU	0.0494	1.171	WDR48	0.00134	1.158	SRP54	0.00082	1.146	GNPNAT1	0.0369	1.131	RBL2	0.0295	1.113	USP9X	0.029	1.086
Ndufa13	0.0497	2.082	TM4SF18	0.0121	1.338	BTF3	0.00053	1.276	Rap1a	0.00174	1.245	Vamp7	0.00156	1.228	ADGRL2	0.000406	1.213	Rap1b	0.0183	1.199	Slc38a1	0.000272	1.184	NEDD1	0.0286	1.171	IDI1	0.00885	1.157	SREK1	0.0249	1.145	Abcb10	0.0182	1.131	NR3C1	0.0288	1.113	ARFGEF1	0.00869	1.086
Nme2	0.0388	2.027	FKBP3	0.00875	1.336	UEVLD	0.000197	1.275	WASL	0.000185	1.244	ENOSF1	0.000648	1.228	SF3B1	0.000758	1.213	ETAA1	0.00101	1.199	Atp8b1	0.000337	1.183	SNX9	0.0485	1.171	ZBTB38	0.000437	1.157	EIF5A2	0.0135	1.145	NEDD4	0.0114	1.129	PTPRG	0.00248	1.112	DOCK1	0.0498	1.086
STC1	0.00191	1.994	PTPN2	0.00382	1.335	CLIC2	0.0418	1.274	PSMA6	0.0231	1.244	Mitd1	0.0023	1.228	Hnrnph1	0.038	1.213	SHOC2	0.0308	1.199	OSBPL1A	0.00678	1.183	VPS41	0.00638	1.171	CLASP2	0.00279	1.157	NHLRC2	0.01	1.144	SEC23IP	0.00532	1.129	Cops2	0.00245	1.112	DNAJC13	0.0137	1.085
CD74	0.0201	1.986	VTA1	0.000652	1.329	Tgfbr3	0.000782	1.274	Fmnl2	0.00021	1.244	RFC1	0.0109	1.228	IMPA1	0.037	1.212	KRR1	0.0254	1.199	TMEM33	6.23e-05	1.183	WDR26	0.000384	1.171	STXBP4	0.0311	1.157	GJA1	0.00533	1.144	Xpnpep3	0.0039	1.129	PDS5A	0.00694	1.112	TTC3	0.0451	1.085
IFIT3	0.00791	1.907	Capza1	8.62e-05	1.328	USP12	0.000824	1.274	VPS29	0.0266	1.244	HAT1	0.0233	1.228	Ostm1	0.00344	1.212	ERAP1	0.00111	1.199	TMEM237	0.0059	1.183	Purb	0.00238	1.17	METTL9	0.0136	1.157	RBM25	0.0425	1.143	RPS6KA5	0.0235	1.129	ARHGEF12	0.00457	1.11	DDHD2	0.00961	1.084
CXCL8	0.000266	1.849	GPR155	0.00133	1.328	PLAA	0.000746	1.273	RP2	0.000318	1.244	DDX50	0.00191	1.228	RC3H1	0.0147	1.212	LRRFIP1	0.000112	1.199	RPL6	0.00616	1.183	MAP2K4	0.0114	1.17	Sec23a	1.02e-05	1.156	GFM2	0.0095	1.143	Ppa1	0.00522	1.129	NKRF	0.0438	1.11	ZCCHC6	0.0254	1.084
CSF3	0.00679	1.832	ESD	0.000221	1.327	RAB5A	0.000376	1.273	PGM3	0.00101	1.244	C5orf24	0.00123	1.227	C5orf51	0.0224	1.212	COG6	0.0217	1.198	LMAN1	0.000674	1.183	SMARCA5	0.0339	1.17	SEC24A	0.00428	1.156	LPP	0.0145	1.143	AASDHPPT	0.0309	1.128	PITPNB	0.0207	1.11	EPB41L3	0.00399	1.084
MYO1B	0.000466	1.792	UGCG	9.51e-06	1.326	CPNE3	0.0144	1.273	Pgm2	0.00042	1.244	MGAT4A	0.0178	1.227	Bzw1	0.0137	1.211	AIDA	0.00184	1.198	FAM91A1	0.000675	1.183	EIF2S1	0.0208	1.17	KCTD12	0.00078	1.156	LYAR	0.0379	1.143	DMD	0.0227	1.128	SAMHD1	0.0274	1.11	STOM	0.0169	1.084
Apob	0.0203	1.788	BAG2	0.0185	1.325	RPL7	0.000673	1.273	RANBP9	0.0201	1.243	EIF4E	0.00528	1.227	MTPN	0.000675	1.211	GLO1	0.00652	1.198	ABCG2	0.0428	1.183	COG5	0.0316	1.17	Vps45	0.0012	1.156	ITGA1	0.0178	1.143	RAB10	0.0358	1.127	FAM126A	0.0416	1.11	BICC1	0.000423	1.084
Sod2	0.000254	1.778	Yod1	0.00296	1.324	SNRPB2	0.00182	1.273	Ptpn12	0.00188	1.243	SDCBP	0.000634	1.227	Snrpa1	0.000916	1.211	DNAJA1	0.0125	1.198	Tmed10	0.000292	1.183	Erp44	0.0434	1.169	PRPF40A	0.00777	1.156	PPP1CC	0.0242	1.143	Tmem192	0.00138	1.127	TACSTD2	0.0245	1.109	SMC4	0.0265	1.083
MX1	0.0118	1.71	DCN	0.0142	1.323	Gnai3	0.0003	1.272	THOC7	0.00443	1.242	UBL3	0.0169	1.227	SNW1	0.000522	1.211	PELI1	0.0204	1.198	Golt1b	0.027	1.183	SVIP	0.00295	1.169	MTUS1	0.00515	1.156	ARFGEF2	0.00318	1.143	N4BP2L2	0.0175	1.127	RHOBTB3	0.0153	1.108	CDC42BPA	0.0149	1.082
DCLK1	0.00424	1.707	GBP1	7.77e-05	1.322	Rab11a	0.00296	1.272	Ugp2	0.00679	1.241	Ppat	0.0176	1.226	EIF5	0.00287	1.211	SPG20	0.00129	1.197	SACM1L	0.00469	1.182	LPGAT1	0.027	1.168	SYPL1	0.00585	1.156	DTX3L	0.00516	1.143	COBLL1	0.027	1.127	WDR33	0.0296	1.108	KIF2A	0.0139	1.082
KIT	0.000128	1.683	PELI2	0.000982	1.321	Eif3e	0.00175	1.272	OSTC	0.00515	1.241	TRUB1	0.00482	1.226	MORC3	0.0035	1.211	SUPT16H	0.000638	1.197	Rab12	0.0476	1.182	DDX46	0.0437	1.168	FAM208B	0.00216	1.156	DIMT1	0.0456	1.143	Clcn3	0.0267	1.127	CBX1	0.0136	1.108	CD82	0.0473	1.081
Cpa3	0.00101	1.642	Pi4k2b	0.00599	1.321	CFAP97	0.000176	1.271	LYPLAL1	0.0154	1.241	ANXA1	0.00125	1.226	Magoh	0.0217	1.211	EIF3J	0.0012	1.197	TXLNG	0.0233	1.182	PIK3C3	0.00591	1.168	Lims1	0.00203	1.155	PBRM1	0.00137	1.143	UFC1	0.048	1.126	WASF3	0.00982	1.108	Ppp6c	0.0362	1.08
CCL2	0.00112	1.639	PDE5A	0.00341	1.318	FAM49B	0.0076	1.271	VPS36	0.0119	1.24	Cycs	0.00399	1.226	Ptgs2	0.0413	1.211	CD55	0.00103	1.197	SCFD1	0.00118	1.181	PKP2	0.0065	1.167	CASC4	0.000298	1.155	Tmem106b	0.0411	1.142	SRPK2	0.000913	1.126	Hsd17b4	0.00558	1.107	Slk	0.0329	1.08
STK26	0.00157	1.615	SNX4	0.00311	1.317	DNAJB9	0.0165	1.271	Sts	0.0138	1.24	Rps25	0.0113	1.225	Top1	2.2e-06	1.21	OARD1	0.00231	1.197	Tnpo1	0.00114	1.181	MAN1A2	0.00279	1.167	PLRG1	0.0112	1.155	ACSL3	0.0168	1.142	EXOC5	0.0475	1.125	Ipo5	0.0346	1.107	MTSS1	0.0388	1.078
MASP2	0.00387	1.504	CELF2	0.000279	1.317	NAE1	0.00162	1.271	ANTXR1	0.00843	1.24	SUGT1	0.000623	1.225	DNAJC10	0.0157	1.21	SNX6	0.0189	1.197	BHLHB9	0.0264	1.181	Golm1	0.00112	1.167	Edem3	0.0114	1.155	EPB41L2	0.041	1.142	AP3B1	0.00215	1.125	OXSR1	0.0197	1.107	Rbbp7	0.0115	1.077
MPZL2	0.000112	1.496	PTRH2	0.0049	1.316	VPS8	0.00372	1.271	CLDND1	0.00059	1.24	CHMP2B	0.00115	1.225	NCBP2	0.0274	1.21	YIPF6	5.53e-05	1.196	XPO4	0.00861	1.181	TRAPPC8	0.00104	1.167	Xpo1	0.00563	1.155	GOLIM4	0.00397	1.142	RARS	0.0132	1.125	Usp14	0.0356	1.107	CBX5	0.0443	1.076
MYL12A	0.00798	1.488	EIF2A	0.000561	1.314	TOP2A	0.00216	1.269	GNL3	0.00855	1.24	USP6NL	0.0337	1.225	Echdc1	0.0167	1.21	Lrpprc	0.0132	1.196	NCEH1	0.00128	1.181	MOB1A	0.00557	1.166	CRYZL1	0.00238	1.155	RDX	0.0299	1.141	B3GNT2	0.0109	1.125	DOCK5	0.00288	1.107	PPFIBP1	0.00711	1.076
TPD52	0.0271	1.48	RASA2	0.00315	1.314	CPNE8	0.0238	1.268	WDFY1	0.000744	1.239	ARHGAP29	0.000338	1.225	ENTPD1	0.00976	1.21	PLOD2	0.00644	1.196	STAU2	0.0109	1.181	SDAD1	0.00544	1.166	EIF4G2	0.00158	1.155	GNA13	0.0427	1.141	PTX3	0.0494	1.125	TARBP1	0.0237	1.106	PIK3CA	0.0113	1.076
Rpl36a	0.00979	1.479	TRMT10A	0.0263	1.314	VPS26A	0.000383	1.268	RAD21	0.000672	1.239	NT5DC1	0.00102	1.224	PSIP1	0.00097	1.21	CACYBP	0.0229	1.196	RAP2A	0.00982	1.181	C16orf87	0.0163	1.166	PLD1	0.00262	1.154	Cav2	0.00763	1.141	FIGNL1	0.00313	1.124	DCBLD2	0.0199	1.106	Copb2	0.00289	1.073
ICAM1	0.000258	1.478	PLCB4	0.0417	1.313	MBLAC2	0.0114	1.268	IKZF5	0.00201	1.239	UCHL5	0.000875	1.224	Mtdh	0.00293	1.209	Oxct1	0.0173	1.196	PRNP	0.00662	1.18	Cand1	0.0259	1.165	Usp15	0.0256	1.154	Serbp1	0.014	1.141	KRIT1	0.0359	1.124	CYBRD1	0.0231	1.106	SNCA	0.0353	1.073
Snrpe	0.00206	1.456	RAB27A	0.0162	1.311	HNRNPDL	0.0151	1.267	SLFN5	0.00596	1.238	RAB33B	0.00704	1.224	RpL23A	0.027	1.209	FUBP3	8.24e-05	1.196	VBP1	0.0423	1.18	GSK3B	6.3e-05	1.165	Mrps33	0.00615	1.154	FAM177A1	0.00292	1.141	MIA3	0.00907	1.124	TYW5	0.031	1.105	UTP20	0.00355	1.073
Fabp4	0.00521	1.455	Anxa3	0.000171	1.309	Prps2	0.00422	1.267	CASP3	0.00581	1.238	FAM3C	0.0251	1.224	PNN	0.00118	1.209	NCKAP1	0.000418	1.195	Clint1	0.000605	1.18	RAB1A	0.00162	1.165	ATP11C	0.00331	1.154	TBL1XR1	0.0491	1.141	MCC	0.0168	1.124	STX2	0.0218	1.105	TRIP12	0.00316	1.073
ANGPT2	0.00182	1.452	LGALS8	3.91e-05	1.309	HMGB2	0.00233	1.267	NID2	0.00218	1.238	WIPF1	0.0366	1.224	ABI1	0.00953	1.209	SUMO2	0.004	1.195	MSH2	7.26e-05	1.18	DYNC1I2	0.0292	1.165	STAG2	0.0199	1.154	SLTM	0.0164	1.14	GPAM	0.0172	1.124	RBM12	0.0169	1.105	VIM	0.0261	1.073
SHISA2	0.00516	1.447	Krt10	0.0257	1.307	SMARCE1	0.00377	1.267	DLD	0.0328	1.238	Depdc1	0.00209	1.224	PLEKHA1	0.00381	1.209	DNM1L	6.83e-05	1.195	EIF1AY	0.0391	1.18	CSNK1G3	0.00168	1.165	Atp6v1e1	0.00557	1.153	Tmem126a	0.00747	1.14	TANC1	0.00581	1.123	RAB3GAP2	0.00394	1.105	ISCU	0.0474	1.072
SLC12A2	0.00119	1.441	UAP1	0.000546	1.307	CCDC36	0.0355	1.266	SLC30A7	0.00254	1.238	PSMA4	0.000702	1.223	RBBP6	0.0134	1.209	Kdelc2	0.0429	1.195	MGEA5	0.0307	1.179	SYNCRIP	0.000574	1.165	AQR	0.0364	1.153	RAB23	0.00123	1.14	ZMPSTE24	0.00531	1.123	GBE1	0.0153	1.105	TMEM50A	0.00531	1.072
Aox1	0.00117	1.436	CD274	0.00474	1.307	OLA1	0.000505	1.266	CAPZA2	0.0141	1.237	ARHGEF6	0.00313	1.223	Kras	0.00191	1.208	CD46	0.00461	1.194	RALA	0.00109	1.179	PKN2	0.00329	1.165	PTP4A1	0.012	1.153	SYAP1	0.00322	1.14	JAK2	0.0133	1.123	Snrpd3	0.0322	1.105	Atp2b4	0.0254	1.071
NFKBIZ	0.000523	1.428	CAV1	0.00432	1.306	SKAP2	0.0144	1.266	Ssb	0.0036	1.236	HDAC2	0.000849	1.223	Tcea1	0.00372	1.208	HSDL2	0.00538	1.194	EXOC1	0.000611	1.179	SYNE1	0.0166	1.164	Ddi2	0.0211	1.153	Pdcd6ip	0.00231	1.139	CNN3	0.00813	1.123	OSTF1	0.00201	1.104	DERA	0.0345	1.071
Nampt	1.58e-05	1.427	MSH3	0.000133	1.305	ERGIC2	6.15e-05	1.266	MSI2	0.000833	1.236	RPP30	0.00468	1.222	OSBPL11	0.0307	1.208	TMPO	0.0169	1.194	GGCT	0.00908	1.179	UBA6	0.0175	1.164	ADK	0.022	1.153	DEK	0.0313	1.139	RSPRY1	0.00247	1.123	Ogt	0.0122	1.104	CTNNB1	0.0286	1.071
LAMTOR3	0.00537	1.427	AP3M1	0.0423	1.303	PEX3	0.00587	1.266	ANKRD49	0.0375	1.236	SEC63	0.000148	1.222	Uba3	0.0449	1.208	PSMD10	0.0153	1.194	DDAH1	0.0168	1.179	GLT8D1	0.0324	1.164	LIMA1	0.0173	1.153	RNF11	0.00432	1.139	ATP1B1	0.0447	1.122	CDC42	0.0203	1.103	PRSS23	0.0423	1.069
CXADR	0.00475	1.426	KIF15	0.0113	1.301	Rps24	0.00265	1.265	TMEM47	4.8e-05	1.236	HS2ST1	0.00624	1.222	UBE2K	0.00188	1.207	RAI14	0.000531	1.194	LIN7C	0.0263	1.179	TGFBR2	0.0247	1.164	Gk	0.0209	1.153	DOCK9	0.00012	1.139	Rabep1	0.0216	1.122	DHFR	0.0268	1.102	ABL2	0.0193	1.069
PSMA1	0.00959	1.425	SPCS3	0.00251	1.3	C1GALT1C1	0.0294	1.264	PPP3CA	0.000114	1.236	Itch	0.000168	1.221	OCLN	0.0124	1.207	MBNL1	0.00124	1.194	Glce	0.0172	1.179	PAN3	0.00338	1.164	UBXN4	0.00892	1.153	GABPA	0.0284	1.139	IMPAD1	0.00394	1.122	PRPF38B	0.0341	1.101	PRKACB	0.0267	1.068
INHBB	0.0212	1.42	ENPP4	0.0145	1.3	BRIX1	0.00898	1.264	SH3GL2	0.0154	1.236	BDH2	0.0414	1.221	MRPS22	0.0103	1.207	HNRNPR	0.00188	1.193	HBS1L	0.0294	1.178	TFRC	0.00778	1.163	BUB3	0.00612	1.153	THOC2	0.00555	1.138	ADAMTS1	0.00243	1.121	FAM98A	0.000538	1.101	CKAP5	0.0372	1.067
ADGRG6	0.00089	1.415	PDCD10	0.00928	1.299	Tmx1	0.00213	1.264	DDX3X	0.00168	1.235	ARHGAP26	0.00834	1.221	ARPP19	0.000681	1.207	WWP1	0.0107	1.193	Eif3h	0.0161	1.178	IDE	0.0167	1.163	Yipf4	0.00383	1.153	SPECC1L	0.00715	1.138	SMAD2	0.0241	1.12	Gpd1l	0.000897	1.1	FKBP5	0.0188	1.067
SLC4A7	0.00487	1.41	LYPLA1	0.000509	1.298	KIAA1468	0.00953	1.262	PDS5B	0.0031	1.234	RAB3IP	0.000372	1.221	CSDE1	1.66e-05	1.206	WDR92	0.0265	1.192	Ggh	0.0282	1.178	Tomm20	0.00652	1.163	B2m	0.0378	1.153	AGK	0.0208	1.137	SNX18	0.00379	1.12	Pafah1b2	0.0262	1.1	UFL1	0.00534	1.067
ZNF614	0.00229	1.41	Bub1b	0.0125	1.298	SBDS	0.000145	1.262	RAB18	0.000252	1.234	CAMK2D	0.0054	1.221	Itga6	0.000495	1.205	RPL5	0.0403	1.192	PROX1	0.00679	1.178	ABCC4	0.000638	1.163	CLPX	0.0374	1.152	ZFAND5	0.00631	1.137	EXOC2	0.0148	1.12	NAA15	0.0324	1.1	DLC1	0.00495	1.067
NUSAP1	0.00451	1.402	NOP58	4.15e-05	1.295	DDX21	0.00225	1.262	Rpl31	0.034	1.234	ATP6V1G1	0.00159	1.221	CUL3	0.000407	1.205	NUDT5	0.0155	1.192	Paics	0.00223	1.178	NCBP1	0.00149	1.163	AK4	0.00392	1.152	Lrrc8c	0.00122	1.136	SSBP1	0.00386	1.12	FUT8	0.012	1.099	CDK6	0.0409	1.067
ADD3	0.00151	1.391	LARP7	0.0296	1.294	PEX1	0.00671	1.262	DHX15	0.00151	1.233	ST3GAL6	0.0177	1.221	ZDHHC13	0.00748	1.204	Lamp2	0.00435	1.191	TJP1	0.0426	1.178	Gnaq	0.00309	1.162	CUL1	0.00166	1.152	STX16	0.0358	1.136	GCLM	0.00801	1.12	MMRN1	0.0173	1.099	SFPQ	0.0369	1.065
CAB39L	0.00475	1.385	EIF2S2	0.000669	1.292	HELLS	0.00264	1.262	NUDCD1	0.00619	1.233	SRSF6	0.00195	1.22	Suclg2	0.00463	1.204	CBFB	0.00377	1.191	Iqgap1	0.00195	1.178	Tpp2	0.0116	1.162	PIK3CB	0.0113	1.152	PHKB	0.00373	1.136	CRK	0.000865	1.119	HEXB	0.00676	1.098	UBE2G1	0.0229	1.064
TSNAX	0.00102	1.378	TFPI	0.000708	1.292	RHOQ	0.0132	1.261	TNFAIP8	0.0118	1.233	DENND6A	0.00864	1.22	VPS4B	0.0187	1.203	MYO5A	0.00163	1.191	HNRNPH3	0.00259	1.178	MYO6	0.00467	1.162	Mtap	0.00373	1.152	Wdr36	0.0191	1.135	SIAE	0.022	1.119	AP1G1	0.00599	1.098	MAP4K4	0.032	1.063
AKAP12	0.000173	1.378	Kpna5	0.047	1.292	CDC27	0.00317	1.26	SEH1L	0.0316	1.232	PARP14	0.000352	1.219	Cryz	0.00849	1.203	Copb1	0.00412	1.191	SLC19A2	0.0306	1.177	ASCC3	0.00162	1.162	Gclc	0.00307	1.152	LAP3	0.0232	1.135	SWAP70	0.00124	1.118	Mgst1	0.016	1.097	Tmed2	0.00991	1.063
Secretomes (Exosome): LPI treated HAECs vs Control HAECs (Downregulated genes: 808 )												Secretomes (Exosome): LPI treated HAECs vs Control HAECs (Downregulated genes: 808 )-Continuous 2												Secretomes (Exosome): LPI treated HAECs vs Control HAECs (Downregulated genes: 808 )-Continuous 3
exosome	P value	Fold change	exosome	P value	Fold change	exosome	P value	Fold change	exosome	P value	Fold change	exosome	P value	Fold change	exosome	P value	Fold change	exosome	P value	Fold change	exosome	P value	Fold change	exosome	P value	Fold change	exosome	P value	Fold change	exosome	P value	Fold change	exosome	P value	Fold change	exosome	P value	Fold change
ATP2B3	0.027	-11.651	ARHGEF2	0.00215	-1.262	FN3K	0.017	-1.212	RELN	0.0131	-1.189	WDR5	0.00531	-1.177	GSTP1	8.27e-05	-1.162	KIF2C	0.0365	-1.149	UCK2	0.00146	-1.138	ZNF185	0.0192	-1.126	Tmem55b	0.0437	-1.115	SLC5A3	0.0306	-1.102	Gba	0.0146	-1.086	MYO10	0.0232	-1.045
Clrn3	0.0271	-7.978	Aifm2	0.00649	-1.262	ZZEF1	0.00104	-1.212	NMRAL1	0.0235	-1.189	IRAK1	0.00702	-1.176	CST3	0.0114	-1.162	NOTCH1	0.00126	-1.149	TIMP1	0.00498	-1.137	MAPRE3	0.0181	-1.126	ACTB	0.000518	-1.115	POP1	0.0161	-1.102	Fbxo7	0.0063	-1.086	ZNF516	0.0484	-1.044
C8G	0.0438	-3.165	PELP1	0.0487	-1.262	GRK6	0.0474	-1.212	Phgdh	0.0211	-1.189	Fn1	0.0293	-1.176	CNP	0.00188	-1.162	Psmc3	0.0207	-1.148	TYK2	0.0086	-1.137	MICAL1	0.0279	-1.125	Gmpr	0.00549	-1.115	GLYR1	0.0413	-1.101	CAMK2G	0.00201	-1.086	FAM120B	0.000823	-1.042
Plac8	0.042	-3.135	HUWE1	0.00145	-1.261	Akr7a2	0.0384	-1.212	DDB1	0.0011	-1.189	TBCD	0.0289	-1.176	Ctsz	0.0427	-1.162	Agpat2	0.0114	-1.148	ACO2	0.031	-1.137	GOT2	0.026	-1.125	PSMC4	0.00924	-1.114	SEC23B	0.00434	-1.101	ATP2A2	0.00156	-1.085	TBC1D17	0.0405	-1.03
RTEL1	0.0254	-2.697	HTT	0.000138	-1.257	AHNAK2	0.0197	-1.212	Ubac1	0.00455	-1.189	SAE1	0.0199	-1.176	GFPT2	0.0264	-1.162	NISCH	0.00453	-1.148	MAN1B1	0.0275	-1.137	NPLOC4	0.00466	-1.125	SPATA20	0.0262	-1.114	Eif2b1	0.00625	-1.101	LRP10	0.00914	-1.085
SLC26A8	0.0036	-2.165	MAP1A	0.00275	-1.255	Dpysl3	5.24e-05	-1.212	SNRNP200	5.52e-05	-1.189	DDX49	0.0041	-1.176	RRAS	0.00179	-1.161	FTL	0.00125	-1.148	UPF1	0.0033	-1.136	Ruvbl1	0.0293	-1.125	Hspb1	0.00524	-1.113	CSRP1	0.000308	-1.101	Ephx1	0.00422	-1.085
TPPP	0.0115	-1.917	DYNC1H1	0.00185	-1.254	Dhcr24	0.00566	-1.211	TRMT2A	0.0291	-1.189	MYO9B	0.00248	-1.176	CYR61	0.000336	-1.161	Carm1	0.0144	-1.148	Atic	0.0285	-1.136	COMT	0.0262	-1.124	AP2B1	0.00401	-1.113	ZDHHC1	0.0303	-1.101	GLUD1	0.0014	-1.085
C5orf46	0.0322	-1.887	IMP3	0.0483	-1.254	TRIP11	0.000469	-1.211	TOM1L2	0.00162	-1.188	DCUN1D3	0.0085	-1.176	PPM1G	0.0415	-1.161	EPHB4	0.0427	-1.148	GOLGA3	0.0447	-1.136	AXL	0.000642	-1.124	UMPS	0.0258	-1.113	Pgd	0.0155	-1.1	Slc25a5	0.00867	-1.084
TECTA	0.0145	-1.783	AKT1	0.0231	-1.253	XAB2	0.00868	-1.211	Mcm3	0.0466	-1.188	HAGH	0.0303	-1.175	ABCC1	0.00161	-1.161	NQO1	0.0125	-1.147	CPNE1	0.0104	-1.136	PGAM1	0.00102	-1.124	IDH3B	0.032	-1.113	CCT3	0.00331	-1.1	APH1A	0.000196	-1.084
AKR1B10	0.0294	-1.779	PITPNM2	0.0271	-1.251	ARAP3	0.00875	-1.211	STC2	0.000679	-1.188	Tubb4b	0.00512	-1.175	Gpi	0.00446	-1.161	CANT1	0.00651	-1.147	Map3k12	0.00411	-1.136	GLG1	0.0114	-1.124	PVR	0.00197	-1.113	GID8	0.00944	-1.1	REXO1	0.0489	-1.084
KCNS3	0.00226	-1.749	AACS	0.0254	-1.25	Ogdh	0.00342	-1.211	HCFC1	4.77e-06	-1.188	CBR3	0.00723	-1.175	RHOA	0.0201	-1.161	ATP5B	0.00102	-1.147	SEMA3F	0.000705	-1.135	EPHA2	0.0068	-1.124	Arhgef1	0.0429	-1.113	CDS2	0.0165	-1.1	UBAC2	0.00914	-1.084
Tln2	0.013	-1.65	OBSCN	0.0445	-1.25	GDF15	0.00371	-1.21	LETM1	0.000647	-1.188	Flna	0.0386	-1.175	SMTN	0.00208	-1.161	IMPDH1	0.03	-1.147	Napa	0.0037	-1.135	SLC5A6	0.0229	-1.124	DDX23	0.000504	-1.113	HHIP	0.0103	-1.1	PARD3	0.0143	-1.084
RAB3A	0.0224	-1.592	TPR	0.00847	-1.249	RNF213	0.00518	-1.21	LSM2	0.0313	-1.188	FAM129B	0.042	-1.175	Slc12a4	0.00488	-1.161	NIPSNAP1	0.00442	-1.146	SF3A1	0.000423	-1.135	PPP6R1	0.0117	-1.123	ABCB1	0.00893	-1.113	HADHA	0.00451	-1.099	Ciao1	0.0147	-1.083
KBTBD11	0.0184	-1.578	HMCN1	0.00418	-1.248	TRIM32	0.0293	-1.21	Tln1	0.00525	-1.187	FES	0.019	-1.175	PFKP	0.000163	-1.16	TP53RK	0.017	-1.146	ADAM15	0.0192	-1.135	RNF40	0.00937	-1.123	PI4KB	0.0002	-1.113	PRKCSH	0.00691	-1.099	Plekho2	0.0165	-1.082
CENPE	0.00151	-1.554	TRIM65	0.00762	-1.248	THOC5	0.0015	-1.21	Aebp1	0.00185	-1.187	HDGF	0.035	-1.175	TGFBI	0.0137	-1.16	Arpc1a	0.00398	-1.146	ZFYVE19	9.95e-05	-1.135	SERPINE1	0.000257	-1.123	CSK	0.0142	-1.112	TPD52L2	0.0267	-1.099	KDELR2	0.0464	-1.082
MYLK2	0.0429	-1.518	Hspg2	0.00256	-1.246	FMNL1	0.0272	-1.21	PLEC	0.0156	-1.187	EXOC3	0.019	-1.174	ARMC6	0.0273	-1.16	MAN2A2	0.0198	-1.146	NQO2	0.00384	-1.135	MAPK8IP3	0.00811	-1.123	RNF123	0.0234	-1.112	Eif3d	0.0231	-1.099	Vdac2	0.0225	-1.081
AKAP9	0.00197	-1.477	KIF26A	0.02	-1.246	PLXNA4	0.00316	-1.209	ZFYVE26	0.0426	-1.187	PTGS1	0.000262	-1.174	ARVCF	0.0227	-1.16	RPS5	0.000311	-1.146	MDH2	0.00291	-1.134	Atp5d	0.0427	-1.123	Xylt2	0.032	-1.112	NTPCR	0.0374	-1.099	PDIA5	0.00904	-1.081
DST	0.00519	-1.466	TRANK1	0.0125	-1.246	CDC42BPB	0.00177	-1.207	EGFL7	0.0384	-1.187	Apeh	0.00219	-1.174	GTF3C1	9.91e-05	-1.16	Vac14	0.0472	-1.146	LTBP1	0.00132	-1.134	RAB32	0.0143	-1.123	SCAMP4	0.00426	-1.112	TBCB	0.0219	-1.099	PXN	0.0415	-1.08
Lrp3	0.0114	-1.455	Ilvbl	0.00116	-1.245	JADE2	5.69e-05	-1.206	SRPRB	0.0115	-1.187	AP3D1	0.00099	-1.173	CNNM2	0.0194	-1.16	ERCC2	0.0155	-1.146	ACTG1	0.00377	-1.134	CCDC115	0.0357	-1.123	Ppp2r1a	0.0323	-1.111	GNS	0.00021	-1.099	Atp6v0d1	0.0408	-1.08
CDH6	0.0134	-1.449	TOLLIP	0.0337	-1.245	EDC4	0.00276	-1.206	ERBB2	0.0227	-1.187	ZNFX1	0.0117	-1.173	TAOK2	0.00291	-1.159	Psmd2	0.000228	-1.146	U2AF2	0.0179	-1.134	DHX16	0.0169	-1.123	Qars	0.00922	-1.111	COTL1	0.00469	-1.098	ILF3	0.00466	-1.08
Cdc25c	0.00437	-1.448	SEC16A	9.83e-05	-1.242	DIAPH1	0.00217	-1.206	DNAJC5	0.023	-1.186	Flot1	0.0129	-1.171	PSMB4	0.036	-1.159	MDK	0.00744	-1.146	NMT1	0.000945	-1.134	RPA1	0.0143	-1.123	PRCP	0.01	-1.111	STK38	0.00987	-1.098	ZPR1	0.00427	-1.08
CBX8	0.0244	-1.425	RNASEH2A	0.0385	-1.241	LRRC47	0.0265	-1.206	Prep	0.0372	-1.186	MAGED2	0.000654	-1.171	Fbxw4	0.00143	-1.159	Mars	0.00275	-1.145	Cops7a	0.0132	-1.133	ANXA5	0.0198	-1.122	MMP2	0.0293	-1.111	SYNGR2	0.00156	-1.098	CCAR2	0.0487	-1.08
PRELP	0.0232	-1.408	QDPR	0.0206	-1.241	BRCA2	0.00712	-1.205	PYGB	0.00177	-1.185	Glul	0.00281	-1.171	STAT5A	0.0218	-1.159	RNF31	0.0327	-1.145	WDR82	0.00917	-1.133	SUPT6H	0.0107	-1.122	ADAR	0.0091	-1.111	ZDHHC18	0.0298	-1.098	SCD	0.00174	-1.079
AP5B1	0.0168	-1.391	LRP5	0.0144	-1.241	MCM2	0.0071	-1.204	TBCC	0.00635	-1.185	POLR1A	0.0134	-1.17	BMP4	0.0107	-1.159	Rps6ka1	0.0375	-1.145	Trap1	0.0482	-1.133	Itga3	0.00143	-1.122	Nt5c3b	0.0244	-1.111	MYBBP1A	0.0489	-1.098	RPL4	0.00881	-1.078
Slc6a9	0.00624	-1.39	HECTD4	0.0152	-1.24	COL5A1	0.0124	-1.203	Ago2	0.0233	-1.184	PITHD1	0.0401	-1.17	FLNB	0.0181	-1.158	HNRNPL	0.0251	-1.145	NEXN	0.0424	-1.133	MYD88	0.0184	-1.122	SQSTM1	0.0445	-1.11	Ndufb10	0.0426	-1.098	MMP14	0.00475	-1.078
SOX18	0.0201	-1.378	Psph	0.000393	-1.24	EFTUD2	0.0272	-1.203	RBM14	0.00983	-1.184	DNAJB1	0.00195	-1.17	LIG3	0.00894	-1.158	PHLDB1	0.00231	-1.144	PRPF4	0.0365	-1.133	ZFC3H1	0.0264	-1.122	PSME3	0.0231	-1.11	CLSTN1	0.00495	-1.097	Paf1	0.045	-1.077
BTG2	0.00175	-1.37	BCR	0.00333	-1.239	RCC2	0.0363	-1.202	ACTR1A	0.00763	-1.184	Tagln2	0.00185	-1.169	PDGFA	0.0307	-1.158	GAK	0.00482	-1.144	GEMIN4	0.00295	-1.133	GDI1	0.0452	-1.121	Igf2r	0.0294	-1.11	USP11	0.0104	-1.097	EPB41	0.0289	-1.077
KMT2D	0.00299	-1.365	ZFPM1	0.0306	-1.237	AP2A2	0.032	-1.201	DOK1	0.0455	-1.184	STX10	0.0297	-1.169	FTSJ3	0.047	-1.158	ACO1	0.0438	-1.144	MEGF8	0.00208	-1.133	UBC	0.0292	-1.121	DBN1	0.0132	-1.11	INF2	0.0374	-1.097	MBD3	0.0469	-1.077
ACACB	0.0449	-1.362	UNC13D	0.0105	-1.235	Rhob	0.00149	-1.201	SFT2D2	0.0218	-1.184	SLC4A2	0.00774	-1.169	PKN3	0.00538	-1.158	Gale	0.00563	-1.144	COL4A1	0.00658	-1.133	Copg1	0.0014	-1.121	CTDSP1	0.0386	-1.11	PHF23	0.0138	-1.097	GRB2	0.0375	-1.077
ANK1	0.0317	-1.351	Add2	0.00658	-1.233	KRT7	0.00814	-1.201	Gart	0.00464	-1.184	KIAA2013	0.00449	-1.169	PTTG1IP	0.00636	-1.157	EVL	0.0373	-1.144	DNPEP	0.0053	-1.132	AK2	0.0145	-1.121	ITGB4	0.0377	-1.11	CMTR1	0.0152	-1.097	Psmb6	0.0328	-1.076
CLTCL1	0.0367	-1.333	TRAPPC12	0.0314	-1.232	SRM	0.00205	-1.201	ALDH18A1	0.000577	-1.184	NCAPD2	0.0061	-1.169	Slc1a4	0.0117	-1.157	TSPO	0.0426	-1.144	Mboat7	0.0439	-1.132	PRKAR2A	0.00584	-1.121	TPM3	0.0349	-1.109	Aprt	0.0188	-1.096	NDRG1	0.0126	-1.074
Pck2	0.0272	-1.331	PKD1	0.00777	-1.232	Idh2	0.00244	-1.2	UNC119B	0.00142	-1.184	DCAF7	0.000586	-1.169	Pfkl	0.0116	-1.157	GLIPR2	0.0292	-1.144	PGAM5	0.0118	-1.132	FLII	0.00782	-1.121	IMPDH2	0.0341	-1.109	CAPZB	0.0023	-1.096	Tspan14	0.00659	-1.073
KCTD21	0.00183	-1.331	PARP10	0.0458	-1.231	PDCD11	0.00119	-1.2	URB1	0.00106	-1.184	Slc25a11	0.0238	-1.168	TGFB2	0.00685	-1.157	VAT1	0.0146	-1.143	FDFT1	0.00859	-1.132	Shmt1	0.0281	-1.121	Adcy6	0.012	-1.109	Ezr	0.0467	-1.096	Rpn1	0.0497	-1.073
CLIC3	0.0253	-1.326	SF3B2	0.037	-1.231	Hk1	0.0299	-1.2	Dgat1	0.0288	-1.183	TUFM	0.0402	-1.168	EFHD2	0.0242	-1.157	Tmem127	0.00599	-1.143	Ahcy	0.0199	-1.131	PLEKHB2	0.00773	-1.121	PPP4C	0.0051	-1.109	NEK9	0.00932	-1.096	CPNE2	0.0236	-1.073
LRP4	0.014	-1.322	STK11	0.0478	-1.23	Ttc38	0.0184	-1.199	SZT2	0.0228	-1.183	DDR1	0.0151	-1.168	KIFC1	0.0458	-1.157	Acot7	0.000328	-1.143	CLTB	0.00159	-1.131	PLCG1	0.0289	-1.121	CTNNA1	0.00659	-1.109	CDC42EP1	0.0305	-1.095	Rpl7l1	0.0205	-1.073
PLEKHF1	0.0336	-1.322	ARRB1	0.0281	-1.229	RUSC2	0.000592	-1.198	PMM2	0.0218	-1.183	Commd9	0.00572	-1.168	Ruvbl2	0.00103	-1.156	PLXNB3	0.00412	-1.143	AP5Z1	0.0147	-1.131	COL4A2	0.0412	-1.121	METTL16	0.0393	-1.109	USP4	0.0202	-1.095	PIK3C2B	0.00425	-1.072
VCAN	0.000408	-1.321	PI4KA	0.000588	-1.229	GRWD1	0.0067	-1.198	Gtpbp1	0.034	-1.183	CDC25B	0.0265	-1.167	POLRMT	0.0213	-1.156	EPN1	0.0294	-1.142	LZTS2	0.00623	-1.13	Uba1	0.00096	-1.12	SRP68	0.000397	-1.108	PRDX6	0.00867	-1.095	Ywhag	0.0448	-1.071
MAPK8IP1	0.036	-1.313	Rab3d	0.00408	-1.228	FAM171A1	0.0224	-1.198	SDF4	0.0435	-1.182	Rpl28	0.0435	-1.167	SMARCA4	0.0265	-1.154	Rpsa	0.0315	-1.142	PNPLA6	0.0242	-1.13	Add1	0.00319	-1.12	YARS	0.012	-1.107	Rraga	0.012	-1.095	LOXL2	0.021	-1.071
TBC1D10A	0.029	-1.311	VPS18	0.00201	-1.228	ARHGDIA	0.0207	-1.197	SURF4	0.00108	-1.182	Prdx4	0.0205	-1.167	SLC6A8	0.0252	-1.154	ACSS2	0.00929	-1.142	MTHFD1L	0.0235	-1.13	TIMM50	0.0307	-1.12	TPST2	0.0396	-1.107	CHST12	0.0263	-1.095	CTSD	0.0201	-1.071
GOLGA4	0.000793	-1.309	LLGL1	0.0192	-1.228	TRRAP	0.00184	-1.197	Fermt3	0.000404	-1.182	CHST14	0.0336	-1.167	Fkbp9	0.00285	-1.154	Tinagl1	0.000564	-1.142	ACTR5	6.54e-06	-1.13	GEMIN5	0.0154	-1.12	TBC1D13	0.015	-1.107	GSR	0.0404	-1.095	IGF1R	0.0397	-1.07
Aplp1	0.0219	-1.304	NDE1	0.0136	-1.227	TMC7	0.0375	-1.197	RAC2	0.0179	-1.181	TALDO1	0.00367	-1.167	P3H1	0.00556	-1.154	ITGB5	0.00188	-1.142	Ctps1	0.00552	-1.129	ACVR1B	0.0135	-1.119	ITPR2	0.0362	-1.107	ARHGEF17	0.0175	-1.095	SNX12	0.0368	-1.07
SOGA1	0.0121	-1.302	SLC25A1	0.0421	-1.227	RIC8A	0.0185	-1.196	Ncln	0.00314	-1.181	PRPF6	0.0227	-1.167	Ssrp1	0.0379	-1.154	Mcm7	0.00937	-1.142	EEA1	0.0099	-1.129	Wdr1	0.00305	-1.119	BRMS1	0.0458	-1.107	YKT6	0.0335	-1.094	EXT2	0.000168	-1.069
INTS1	0.000432	-1.301	Sf3b3	0.00126	-1.226	SNX17	0.0449	-1.196	ILF2	0.0219	-1.181	FKBP4	0.000537	-1.166	Piezo1	0.00702	-1.154	NBEAL2	0.0086	-1.142	Gss	0.00885	-1.129	TTI1	0.0436	-1.119	XPO5	0.00209	-1.107	Anxa6	0.0263	-1.094	LDHA	0.0338	-1.069
Ubl4a	0.00343	-1.3	Lonp1	0.0348	-1.224	COPG2	0.0344	-1.196	LRRC8A	0.00573	-1.181	PKN1	0.0325	-1.166	Stk10	0.000414	-1.153	EDC3	0.0302	-1.142	SEC13	0.00205	-1.129	PNPLA2	0.0498	-1.119	RAE1	0.00509	-1.107	PLXND1	0.0274	-1.094	Tmem14c	0.00811	-1.069
PTGES2	0.00644	-1.298	Sptan1	4.72e-05	-1.224	ZC3H18	0.00892	-1.196	POLD2	0.00111	-1.181	Vps28	0.0375	-1.165	MRC2	0.00144	-1.153	Myo1c	0.0253	-1.141	EEF2K	0.00564	-1.129	TOR1B	0.0185	-1.119	Sdc1	0.0197	-1.106	MAN2B1	0.0242	-1.093	CAMKK2	0.00803	-1.068
ABCA7	0.0212	-1.295	CARD11	0.000468	-1.224	MOCS3	0.00288	-1.196	Akr1b1	0.00142	-1.181	KIFC3	0.0182	-1.165	CNDP2	0.014	-1.152	NEU1	0.0056	-1.141	PLXNB1	0.0449	-1.129	CWF19L1	0.0269	-1.119	PTGFRN	0.0125	-1.106	NELFE	0.011	-1.093	RPL3	0.025	-1.068
TELO2	0.0498	-1.291	Htra1	0.000464	-1.223	CC2D1A	0.0205	-1.194	MGRN1	0.0263	-1.18	MTCH1	0.0463	-1.165	Etfb	0.0458	-1.152	Psmd13	0.0272	-1.141	MMS19	0.00687	-1.128	SEC24C	0.0113	-1.119	TMBIM6	0.0315	-1.106	SUMO3	0.0214	-1.092	POLR3C	0.0496	-1.068
VRK3	0.00513	-1.29	LTBP3	0.0151	-1.223	FLNC	0.025	-1.194	Drg1	0.0453	-1.18	PKM	0.00077	-1.165	RFC2	0.0023	-1.152	LRRC59	0.0028	-1.141	MLEC	0.000514	-1.128	C8orf33	0.0449	-1.119	SPG21	0.000297	-1.106	Hspa8	0.00909	-1.092	Sec61a1	0.0356	-1.067
PLVAP	0.00749	-1.29	Stk16	0.00502	-1.221	INPPL1	0.0144	-1.193	PRRC2B	0.000868	-1.18	VAMP5	0.0428	-1.165	CLUH	0.0121	-1.152	CRYL1	0.0337	-1.141	Myh9	0.00289	-1.128	ATRN	0.00887	-1.118	Aldh1b1	0.0254	-1.106	ECE1	0.0211	-1.092	SRA1	0.0217	-1.067
FGFRL1	0.0224	-1.286	Ech1	0.0227	-1.22	CLTA	0.0297	-1.192	GPX4	0.0167	-1.18	SNRNP40	0.0055	-1.165	Usp5	0.0259	-1.152	Vopp1	0.025	-1.141	C16orf62	0.00216	-1.128	ACTR8	0.00662	-1.118	FLOT2	0.0193	-1.105	POLR1B	0.00754	-1.092	RPL9	0.0215	-1.066
RAD51	0.00176	-1.284	Coro1a	0.02	-1.219	Tuba1a	0.0317	-1.192	KLC1	0.0369	-1.179	UBE2O	0.042	-1.165	INPP5D	0.000556	-1.152	HECTD3	0.00557	-1.141	VPS13D	0.0387	-1.128	CTBP1	0.0259	-1.118	Phb2	0.00214	-1.105	NUP205	0.0158	-1.091	ANAPC5	0.035	-1.066
IRF6	0.0317	-1.283	TRAF7	1.34e-05	-1.219	SPTBN2	0.015	-1.192	Stoml2	0.0159	-1.179	FXR2	0.0275	-1.165	Echs1	0.00446	-1.152	MVB12A	0.0464	-1.141	POLR2C	0.0414	-1.128	TSSC1	0.0488	-1.118	Ap1b1	0.0421	-1.105	COG4	0.00226	-1.091	GSN	0.0389	-1.066
PINK1	0.0182	-1.282	TAGLN	0.0301	-1.219	GIPC1	0.0271	-1.192	CPSF1	0.00248	-1.179	FSCN1	0.00377	-1.164	Slc39a1	0.0235	-1.151	P4HB	0.00156	-1.14	UQCRC1	0.0203	-1.128	TRIM21	0.00425	-1.118	Snd1	0.00499	-1.105	C15orf52	0.0483	-1.091	Arih2	0.0189	-1.066
TRMT61A	0.0124	-1.281	CENPV	0.0218	-1.218	Pacsin2	0.0111	-1.192	TUBA4A	0.00412	-1.179	Tcirg1	0.0347	-1.164	TMEM63A	0.022	-1.151	Copa	8.05e-05	-1.14	Tmem109	0.0135	-1.127	KIAA0319L	0.0206	-1.118	VPS39	0.0134	-1.105	RBM22	0.00992	-1.09	ERP29	0.0386	-1.065
MVB12B	0.0156	-1.279	DHX34	9.04e-05	-1.217	MPST	0.0457	-1.191	LTBP2	0.00114	-1.179	DCTN1	0.014	-1.164	RRS1	0.0421	-1.151	CES2	0.0258	-1.14	Stk24	0.00497	-1.127	Mcm4	0.000609	-1.118	SORBS3	0.0209	-1.105	DPP7	0.0313	-1.09	SRPX2	0.000281	-1.065
Fasn	0.0023	-1.278	GOT1	0.00178	-1.217	PLXNA1	0.00533	-1.191	MAP2K6	0.0499	-1.179	Rnpep	0.0134	-1.164	COG7	0.00348	-1.151	USP39	0.0142	-1.14	DBNL	0.0218	-1.127	NOP2	0.0211	-1.118	YBX3	0.0443	-1.105	Prkag1	0.00413	-1.09	RASSF2	0.0489	-1.063
POLD1	0.0172	-1.278	MYL9	0.0154	-1.216	SH3BP5L	0.016	-1.191	LMNB2	0.00422	-1.179	GNA12	0.00052	-1.164	Slc1a5	0.0456	-1.15	TXLNA	0.0107	-1.14	Tsc2	0.0137	-1.127	MMRN2	0.016	-1.118	OSBP	0.002	-1.104	ITPR3	0.0351	-1.09	TIMP2	0.0306	-1.063
KIAA0513	0.0328	-1.277	Cad	0.00358	-1.216	BLVRB	0.000372	-1.191	VARS	0.0246	-1.178	AARS	0.00598	-1.164	NUP93	0.0405	-1.15	RGS3	0.00298	-1.14	UBE4B	0.0127	-1.127	MTHFD1	0.00738	-1.117	PLIN2	0.0236	-1.104	MKRN1	0.019	-1.089	Gmppa	0.0338	-1.062
LTBP4	0.0139	-1.276	MAVS	0.00679	-1.216	BTN3A3	0.0225	-1.191	PLIN3	0.0148	-1.178	LZTR1	0.0108	-1.164	Bcat2	0.00301	-1.15	ARAP1	0.00298	-1.14	DNMT1	0.0243	-1.127	ZSCAN31	0.0301	-1.117	Shmt2	0.0171	-1.104	PTPN1	0.00512	-1.089	CTNND1	0.00634	-1.059
SHROOM1	0.00768	-1.271	Adsl	0.0443	-1.215	GBF1	0.0265	-1.191	SCYL1	0.00176	-1.178	CCM2	0.0149	-1.164	GALNT2	0.0138	-1.149	MAP2K2	0.0268	-1.139	PLXNA2	0.00113	-1.126	Pgk1	0.00257	-1.117	NECAP2	0.0177	-1.104	DSTYK	0.0359	-1.088	VAPB	0.00689	-1.057
GOLGB1	0.00025	-1.269	BRI3BP	0.00642	-1.215	SGTA	0.000249	-1.19	Lmf2	0.0171	-1.178	CHMP1A	0.0181	-1.164	PLOD3	0.00193	-1.149	SAMM50	0.0298	-1.139	Prpf19	0.0211	-1.126	COLGALT1	0.0369	-1.117	PARP1	0.00108	-1.104	B4GALT5	0.0101	-1.087	APAF1	0.0477	-1.055
ACE	0.00186	-1.268	PTPRS	0.00832	-1.215	RAB34	0.0479	-1.19	HSPB8	0.000633	-1.178	PLCB3	0.00763	-1.163	CLIC1	0.0023	-1.149	RANBP10	0.0443	-1.139	Atp6v0a1	0.0398	-1.126	SRSF4	0.0181	-1.117	ULK3	0.0145	-1.104	ATP9A	0.00578	-1.087	Gnb1	0.0155	-1.053
NOP9	0.0107	-1.267	SBF1	0.00242	-1.215	Ahsa1	0.049	-1.19	HGS	0.00425	-1.178	Jtb	0.034	-1.163	COASY	0.0428	-1.149	KDM1A	0.0114	-1.139	RCC1	0.0352	-1.126	RAD23A	0.03	-1.117	SLC44A2	0.0177	-1.103	S100A16	0.00996	-1.087	TNFRSF21	0.0253	-1.053
RPTOR	0.00123	-1.267	LIG1	0.00817	-1.214	PLBD2	0.018	-1.19	DHX30	0.00219	-1.177	RAPGEF1	0.00177	-1.163	EIF4G1	0.000596	-1.149	PEF1	0.0496	-1.139	RBM19	0.0041	-1.126	Tpm1	0.0328	-1.116	GPX3	0.0376	-1.103	DLST	0.0491	-1.086	DYNLL2	0.03	-1.053
NF2	0.000565	-1.263	SACS	0.0416	-1.213	MYO18A	0.012	-1.19	SRC	0.0308	-1.177	Slc3a2	0.0318	-1.163	LSS	0.017	-1.149	XPO6	0.00557	-1.139	Ivd	0.0146	-1.126	RASA3	0.00294	-1.116	Nono	0.0107	-1.103	Nagk	0.00987	-1.086	Vdac1	0.0101	-1.05
Ubr4	0.00297	-1.263	Tpcn1	0.000437	-1.213	Vcp	0.0483	-1.189	FUZ	0.0437	-1.177	TRIM28	0.0134	-1.163	SERPINE2	0.0117	-1.149	ARHGAP1	0.03	-1.139	PLD3	0.0027	-1.126	UBE2Z	0.0146	-1.116	ARAF	0.00471	-1.103	DYSF	0.0189	-1.086	NUCB1	0.00932	-1.049
CRKL	0.002	-1.263	POLR3A	6.2e-05	-1.212	Rnh1	0.0344	-1.189	MCM5	0.0032	-1.177	DGKA	0.0173	-1.163	EXTL3	0.000852	-1.149	CHD4	0.0396	-1.139	NELFB	7.21e-05	-1.126	XRCC6	0.00935	-1.116	Eno1	0.00745	-1.102	LAMTOR1	0.00253	-1.086	PDIA4	0.0049	-1.045

## Sheet: Cytokines
			Downregulated genes: 103
Fold change	Gene symbol	Fold change	Gene symbol	Fold change	Gene symbol	Fold change
1.256	MOB1A	1.166	CSF1R	-3.108	INPP5D	-1.152
1.254	PKN2	1.165	IL21R	-2.579	AGPAT2	-1.148
1.249	ELF1	1.164	CTF1	-1.868	JUND	-1.144
1.248	PRPF40A	1.156	FLRT1	-1.813	TXLNA	-1.14
1.248	IQCB1	1.154	ANKRD2	-1.625	CUEDC2	-1.139
1.247	B2M	1.153	MICAL3	-1.356	PPP1R11	-1.139
1.246	ZNF302	1.153	IL6	-1.332	TIMP1	-1.137
1.244	PIK3CB	1.152	MR1	-1.308	TYK2	-1.137
1.243	DOCK10	1.15	ESPL1	-1.303	PIK3CD	-1.136
1.241	ACTR3	1.148	ASB13	-1.297	TICAM1	-1.136
1.238	RIPK2	1.145	CRKL	-1.263	ZFYVE19	-1.135
1.237	NFAT5	1.141	AKT1	-1.253	ADAM15	-1.135
1.236	DOCK9	1.139	TIRAP	-1.24	LTBP1	-1.134
1.232	PDCD6IP	1.139	LRRC4B	-1.24	U2AF2	-1.134
1.232	IK	1.138	CNTROB	-1.239	LZTS2	-1.13
1.231	ITGB1	1.135	PTPN14	-1.235	MYH9	-1.128
1.231	RPS6KA5	1.129	KLHL21	-1.228	MAP2K5	-1.125
1.23	PTX3	1.125	CARD11	-1.224	AXL	-1.124
1.228	GPAM	1.124	DNHD1	-1.221	CDKN1A	-1.124
1.228	JAK2	1.123	CORO1A	-1.219	MAPK8IP3	-1.123
1.226	SIRT1	1.123	CENPV	-1.218	MYD88	-1.122
1.226	SNX18	1.12	AURKB	-1.217	UBC	-1.121
1.225	CRK	1.119	MAVS	-1.216	CSK	-1.112
1.224	IGF2BP3	1.117	DPYSL3	-1.212	MMP2	-1.111
1.224	LIFR	1.114	CUL7	-1.211	TNFRSF1B	-1.11
1.223	COPS2	1.112	GDF15	-1.21	YARS	-1.107
1.222	SOCS6	1.111	FMNL1	-1.21	SDC1	-1.106
1.218	PTPN4	1.11	BRCA2	-1.205	TRAF3	-1.103
1.217	POU4F1	1.108	FAM3A	-1.205	IL4R	-1.094
1.217	FOXN3	1.108	GDF6	-1.203	NFKB1	-1.094
1.216	DOCK5	1.107	RHOB	-1.201	HSPA8	-1.092
1.213	FOXO3	1.106	HK1	-1.2	TPX2	-1.09
1.211	CDC42	1.103	MAPK7	-1.198	BCL2L1	-1.078
1.209	SETD2	1.1	GSTM4	-1.198	GRB2	-1.077
1.208	ZNF654	1.1	INPPL1	-1.193	EPB41	-1.077
1.207	USP8	1.096	GIPC1	-1.192	LRP8	-1.067
1.206	INHBA	1.094	ZFYVE26	-1.187	SRA1	-1.067
1.206	RASA1	1.093	UNC119B	-1.184	TIMP2	-1.063
1.205	NPTN	1.092	NRG1	-1.183	SMAD3	-1.042
1.203	DOCK1	1.086	INCENP	-1.182
1.203	BMP2	1.083	MAP2K6	-1.179
1.203	SOS1	1.083	CDCA4	-1.178
1.202	SETX	1.083	IL17RA	-1.177
1.202	PIK3CA	1.076	SRC	-1.177
1.199	VIM	1.073	IRAK1	-1.176
1.199	PRKACB	1.068	FN1	-1.176
1.198	MKKS	1.06	FES	-1.175
1.198	YWHAZ	1.055	FLOT1	-1.171
1.198	IL3RA	1.054	CDC25B	-1.167
1.197	FRYL	1.053	KIFC3	-1.165
1.194	JAK1	1.05	CHMP1A	-1.164
1.191			FSCN1	-1.164
1.19			DCTN1	-1.164
1.185			JTB	-1.163
1.184			RAPGEF1	-1.163
1.183			GPI	-1.161
1.178			HAX1	-1.161
1.178			RHOA	-1.161
1.178			BMP4	-1.159
1.176			STAT5A	-1.159
1.175			DOCK6	-1.158
1.172			TGFB2	-1.157
1.171			BAP1	-1.157
1.168			NCAPH2	-1.156

## Sheet: ROS
Symbol	P value	FC
HDAC6	0.0709	-1.087
RNF41	0.152	-1.157
COQ7	0.835	1.012
CDKN1A	0.0237	-1.124
TLR6	0.182	1.124
PRG3	#N/A	#N/A
FBLN5	0.0783	-1.324
NOXA1	0.586	-1.124
RIPK3	0.197	-1.157
PARK7	0.0875	-1.128
TUSC2	0.417	-1.084
LRRK2	0.447	1.03
NOXO1	0.392	2.604
CPS1	0.0709	1.142
CRP	0.807	1.463
ROMO1	0.428	-1.191
CRYAB	0.0147	3.484
MAPK14	0.0585	-1.099
CCN2	#N/A	#N/A
CYBA	0.123	-1.101
CYBB	0.374	∞
CYP1B1	0.685	-1.083
GADD45A	0.796	-1.028
DHFR	0.0268	1.102
NQO1	0.0125	-1.147
DRD5	#N/A	#N/A
AGT	0.374	0
AGTR1	#N/A	#N/A
EDN1	0.0985	-1.038
EGFR	0.486	1.035
EPHX2	0.229	-1.243
F2	0.195	-7.322
F2RL1	0.874	-1.008
FANCC	0.134	-1.154
PLA2R1	0.638	1.035
SIRT2	0.0507	-1.108
FOXM1	0.183	-1.145
FOXO1	0.0501	1.076
SZT2	0.0228	-1.183
SIRT5	0.664	-1.056
SIRT3	0.837	1.014
NNT	0.717	1.019
FPR2	0.374	0
ALOX12	0.677	-1.06
IFI6	0.323	-1.148
G6PD	0.14	-1.1
GCH1	0.202	1.267
AATF	#N/A	#N/A
NOX1	0.117	2.36
GLS2	0.351	1.236
SESN1	0.628	-1.011
GNAI2	0.254	-1.059
GNAI3	0.0003	1.272
SH3PXD2B	0.0999	-1.139
GRB2	0.0375	-1.077
GSTP1	8.27e-05	-1.162
IL19	#N/A	#N/A
HIF1A	0.000282	1.322
HK2	0.277	-1.032
BIRC2	0.0197	1.197
APOA4	#N/A	#N/A
CCN1	#N/A	#N/A
ITGAM	0.423	2.515
ITGB2	0.955	1.011
EIF6	0.923	1.008
NRROS	0.228	-1.139
ARF4	0.916	1.003
LEP	#N/A	#N/A
DUOXA2	#N/A	#N/A
MIR21	#N/A	#N/A
MIR27B	#N/A	#N/A
MAPT	0.591	-1.369
MMP3	0.471	2.92
MPO	0.215	-2.94
MPV17	0.484	1.038
PLIN5	0.048	-3.39
MT3	0.374	0
MT-ND2	0.228	1.568
NCF2	0.686	1.462
NCF4	0.17	2.321
NDUFS1	0.342	-1.039
NDUFS3	0.145	-1.163
NDUFS4	0.00206	1.342
NFE2L2	0.0161	1.105
NQO2	0.00384	-1.135
NOS2	0.766	1.419
NOS3	0.0083	-1.186
P2RX7	0.339	-1.23
DUOX2	0.942	1.116
NOX4	0.00533	1.25
NOX3	#N/A	#N/A
PRDX1	0.786	1.011
PRKN	0.374	0
PAX2	0.0878	∞
NDUFA13	0.0497	2.082
CYB5R4	0.00692	1.26
PDGFB	0.00674	-1.148
PDGFRB	0.851	1.131
PDK3	0.671	1.038
PDK4	0.337	1.127
PMAIP1	0.0143	1.389
ATP7A	0.753	1.015
DUOX1	0.617	1.102
ACP5	0.167	-1.225
PON3	0.606	-1.77
DDIT4	0.0922	-1.512
PID1	0.848	1.129
RFK	0.000359	1.35
PRCP	0.01	-1.111
PARL	0.0726	-1.107
PRKCD	0.127	-1.091
SELENOS	0.0278	1.056
TIGAR	0.00911	1.197
CD177	0.333	2.825
DHFRP1	0.454	1.282
PREX1	0.00268	-1.183
RAC1	0.933	-1.003
RAC2	0.0179	-1.181
ACE2	0.998	-1.002
BCL2	0.113	2.006
BCR	0.00333	-1.239
SFTPD	0.901	1.101
PINK1	0.0182	-1.282
NCF1	#N/A	#N/A
NCF1B	#N/A	#N/A
NCF1C	#N/A	#N/A
BMP7	0.374	∞
BNIP3	0.998	1
SOD1	0.471	-1.097
SOD2	0.000254	1.778
SOD3	0.872	1.24
BRCA1	0.467	1.04
BST1	0.718	1.025
SYK	0.57	2.894
PRDX2	0.106	-1.216
TFAP2A	0.522	-1.053
TGFB1	0.217	-1.093
TGFBR2	0.0247	1.164
THBS1	0.0839	1.033
TSPO	0.0426	-1.144
TLR2	0.199	∞
TNF	0.171	∞
TP53	0.704	-1.021
ACOD1	0.374	∞
TYROBP	#N/A	#N/A
VAV1	#N/A	#N/A
VDAC1	0.0101	-1.05
XDH	0.32	10.672
NOX5	2.03e-05	∞
ZC3H12A	0.541	-1.101
SESN2	0.0196	-1.272
BCO2	0.808	1.087
IMMP2L	0.612	1.044
AKR1C3	0.734	1.022
BECN1	0.305	1.061
RIPK1	0.524	1.021
DUOXA1	#N/A	#N/A
RGN	0.545	-1.203
NDUFAF2	0.516	1.097
STK17A	0.0317	1.12
ATP5IF1	#N/A	#N/A
ATG5	0.252	1.141
CD36	0.000939	6.231
SH3PXD2A	0.0513	-1.155
CCS	0.328	-1.13

## Sheet: TF
LPI
LPI (up-172)						LPi (down-104)
Gene symbol	Fold change			Gene symbol	Fold change	Gene symbol	Fold change
ZNF705G	5.477	RBPJ	1.219	HMGXB4	1.133	ESX1	-2.732	KDM5B	-1.14
NR4A3	3.948	POU2F1	1.217	MTF1	1.132	DLX2	-2.01	ZNF526	-1.14
FOXF1	2.574	VEZF1	1.215	SOX4	1.13	SIX2	-1.848	ZNF672	-1.14
ID2	2.259	ATF2	1.213	KLF10	1.129	MYCL	-1.445	TFE3	-1.138
EGR1	2.156	HES1	1.213	TFEC	1.127	ZNF878	-1.399	TOX2	-1.138
ZNF19	1.915	ZNF195	1.211	NFIB	1.124	HLX	-1.382	SOX17	-1.137
FOS	1.586	ZNF700	1.211	ZNF468	1.123	SOX18	-1.378	NFE2L1	-1.136
ZNF860	1.584	E2F8	1.203	DMTF1	1.122	JDP2	-1.366	ZBTB47	-1.136
ZNF280C	1.488	MIER1	1.202	ZNF644	1.121	ZNF416	-1.348	ZNF746	-1.136
MEF2C	1.475	NCOA2	1.202	SMAD2	1.12	VDR	-1.341	FOXJ2	-1.133
ID1	1.434	CDC5L	1.2	RARB	1.119	ZNF610	-1.287	TEF	-1.131
ZBTB2	1.432	CREB1	1.2	SP100	1.118	IRF6	-1.283	ZBTB40	-1.131
ZNF551	1.431	LRRFIP1	1.199	ZNF148	1.116	ZSCAN2	-1.279	DNMT1	-1.127
NFKBIZ	1.428	ZNF350	1.199	FLI1	1.114	IRF1	-1.264	HMBOX1	-1.126
ZNF585B	1.418	ZNF281	1.198	ZNF426	1.114	MIER2	-1.263	FOXC2	-1.123
ZNF614	1.41	ARNTL2	1.195	ETV3	1.113	MYBL2	-1.263	TCF25	-1.122
ZNF502	1.397	ETV1	1.195	NR3C1	1.113	L3MBTL1	-1.261	MBD1	-1.121
ZNF813	1.389	TCF12	1.192	FOXN3	1.108	KLF16	-1.253	ARNT	-1.12
ZNF891	1.375	ZFY	1.192	POU4F1	1.108	ZBTB7B	-1.252	ZNF710	-1.12
ZNF674	1.373	ZNF800	1.19	FOXO3	1.106	ZNF117	-1.251	HMG20B	-1.118
BACH1	1.371	ZFX	1.187	NFE2L2	1.105	TWIST2	-1.249	KDM2A	-1.118
ZNF124	1.361	ZBTB33	1.181	ZNF430	1.102	ZNF543	-1.241	ZSCAN31	-1.117
ZNF613	1.355	ZNF277	1.18	ZNF654	1.1	SMAD6	-1.24	HES2	-1.116
SMAD1	1.351	AEBP2	1.179	RC3H2	1.097	TBX1	-1.238	ETV5	-1.115
ZNF433	1.342	MEIS2	1.179	CREBL2	1.095	ZFPM1	-1.237	YBX3	-1.105
CREB3L1	1.34	ZKSCAN2	1.179	MAX	1.093	ZNF467	-1.234	NONO	-1.103
ZNF597	1.337	PROX1	1.178	ZNF776	1.093	LYL1	-1.227	GATAD2A	-1.1
HIF1A	1.322	REST	1.175	ZNF449	1.092	ZC3H4	-1.225	ZNF71	-1.098
SP4	1.32	SMAD5	1.175	ZNF175	1.088	ZNF324B	-1.225	ZNF740	-1.095
ZNF143	1.305	ZNF100	1.171	JARID2	1.086	SOX12	-1.22	NFKB1	-1.094
KLF3	1.3	PURB	1.17	NFYB	1.085	ZNF213	-1.215	CSRNP2	-1.093
ZNF701	1.295	SMARCA5	1.17	HMG20A	1.075	GATA6	-1.21	NSD2	-1.088
ZC3H8	1.293	ZNF440	1.17	ZKSCAN1	1.075	THAP7	-1.206	TOX4	-1.087
PRRX1	1.29	TEAD1	1.169	SFPQ	1.065	ARID5A	-1.2	ZNF445	-1.052
ZNF121	1.289	ZNF652	1.168	NR2F1	1.051	MLXIP	-1.195	ZNF516	-1.044
ZNF347	1.287	ZNF880	1.165	NR2F2	1.035	ZBTB39	-1.194	SMAD3	-1.042
ZNF766	1.282	ELF1	1.164			ZFAT	-1.193
TCF4	1.281	CEBPG	1.163			CXXC1	-1.191
ZNF22	1.28	SP3	1.162			ZNF584	-1.19
HIVEP2	1.276	MIER3	1.161			ZNF749	-1.189
FOXN2	1.273	KLF11	1.16			TEAD2	-1.181
CREM	1.267	ZBED5	1.159			ZNF398	-1.179
SMARCE1	1.267	ZNF451	1.159			ZNF500	-1.178
HEY1	1.26	ZNF24	1.158			ZSCAN20	-1.176
ID3	1.259	ZBTB38	1.157			ZNFX1	-1.173
ETS1	1.255	CLOCK	1.154			CSRNP1	-1.171
MITF	1.25	BNC1	1.153			FOXK1	-1.168
ZNF484	1.249	ZNF302	1.153			HINFP	-1.167
BBX	1.247	ZNF79	1.152			SREBF2	-1.165
PLAGL1	1.245	MEF2A	1.151			UBTF	-1.165
THAP1	1.245	MXD1	1.149			ZNF324	-1.163
ZNF664	1.245	PLAG1	1.147			TAL1	-1.161
ZNF547	1.241	BNC2	1.146			MXD4	-1.159
ATF1	1.239	ZHX1	1.146			STAT5A	-1.159
IKZF5	1.239	HBP1	1.145			ZNF263	-1.159
ZNF25	1.237	ELK4	1.144			HIC1	-1.156
ELK3	1.232	KLF6	1.143			ZNF618	-1.156
ZNF180	1.231	LYAR	1.143			RXRB	-1.154
TFAM	1.23	NFE2L3	1.143			SSRP1	-1.154
RORA	1.228	PBRM1	1.143			USF1	-1.149
ZBTB6	1.227	SMAD4	1.143			SOX13	-1.147
ELF2	1.226	ZNF268	1.143			HMGXB3	-1.146
ZFP1	1.226	FOXJ3	1.141			ZNF335	-1.146
ZNF507	1.226	NFAT5	1.141			THAP4	-1.145
TRERF1	1.222	E2F3	1.139			JUND	-1.144
ZEB2	1.221	GABPA	1.139			RXRA	-1.144
ZNF160	1.221	ZNF697	1.137			ZSCAN9	-1.143
MECOM	1.219	NFIA	1.135			ZHX3	-1.141

## Sheet: MitoCarta
Symbol	p value	fc
CYC1	0.153	-1.142
SDHB	0.298	-1.101
COQ7	0.835	1.012
SDHA	0.0579	-1.176
UQCRC1	0.0203	-1.128
COQ5	0.623	-1.019
PDHA1	0.173	-1.093
COQ9	0.0225	-1.133
MRPL12	0.393	1.328
ATP5D	0.0427	-1.123
COX5A	0.487	1.087
ISCA2	0.205	1.167
PMPCB	0.00551	1.174
UQCRFS1	0.142	-1.174
ATP5A1	0.143	-1.117
OGDH	0.00342	-1.211
PDHB	0.799	-1.007
UQCRC2	0.0592	1.092
SDHD	0.000547	1.279
MRPS35	0.274	1.11
UQCRQ	0.833	1.031
MRPL53	0.759	-1.053
DBT	0.703	1.031
PDK4	0.337	1.127
MDH2	0.00291	-1.134
MRPS27	0.00439	-1.132
CS	0.264	-1.072
GRPEL1	0.193	-1.06
DLAT	0.379	1.044
LRPPRC	0.0132	1.196
DLST	0.0491	-1.086
PDHX	0.0596	1.167
GFM1	0.0413	1.201
MPC2	0.93	-1.009
NDUFS1	0.342	-1.039
MRPL46	0.214	1.167
ATP5E	0.201	1.205
SLC25A3	0.164	-1.158
MRPS23	0.377	-1.059
FH	0.801	-1.007
PMPCA	0.0346	-1.168
ATP5B	0.00102	-1.147
C6orf57	#N/A	#N/A
UQCR10	0.0594	1.157
ISCA1	0.0178	1.189
SUCLA2	0.27	1.105
COQ3	0.781	1.043
IARS2	0.447	1.058
MRPS15	0.994	-1.001
IDH3A	0.332	1.042
COX11	0.00306	1.278
ETFDH	0.294	1.094
TIMM10	0.187	-1.201
MRPL34	0.0676	-1.159
MRPL2	0.0169	-1.142
BCKDHA	0.255	3.239
UQCRH	0.901	1.006
HIGD2A	0.234	-1.109
ATP5O	0.379	1.15
ECHS1	0.00446	-1.152
LETMD1	0.47	1.03
COX6A1	0.338	1.132
COX15	0.0837	-1.124
AFG3L2	0.67	-1.021
HADHA	0.00451	-1.099
ETFA	0.00372	1.093
NDUFS7	0.369	-1.116
CPT2	0.176	-1.147
BCKDHB	0.00648	1.276
IDH3B	0.032	-1.113
LARS2	0.0471	-1.154
ACADS	0.372	-1.069
LETM1	0.000647	-1.188
ATP5I	0.809	1.09
OPA1	0.136	1.122
AUH	0.691	1.07
SUCLG1	0.268	-1.037
NDUFV2	0.388	1.316
COQ6	0.929	-1.013
MRPL43	0.282	-1.062
ABHD11	0.121	-1.125
ATP5J	0.0339	1.497
NDUFB8	0.741	-1.089
LONP1	0.0348	-1.224
DLD	0.0328	1.238
AIFM1	0.136	-1.044
ECHDC3	0.711	-1.133
APOOL	0.449	1.1
MRPL10	0.666	-1.052
MRRF	0.76	1.015
NDUFS8	0.0173	-1.149
ACADM	0.136	1.14
IMMT	0.537	1.011
TIMM9	0.0425	1.13
SLC25A4	0.511	1.046
SAMM50	0.0298	-1.139
NDUFS2	0.111	-1.121
NDUFV1	0.252	-1.124
ACO2	0.031	-1.137
SUPV3L1	0.805	-1.006
FECH	0.128	1.04
MTIF2	0.032	1.182
PHB	0.156	-1.084
HIBCH	0.148	1.137
MRPS2	0.393	-1.038
HSPA9	0.122	1.043
SURF1	0.287	-1.241
PRDX3	0.000182	1.278
GHITM	0.945	1.003
GUF1	0.0569	1.081
TIMM13	0.248	-1.159
LYRM4	0.6	-1.023
MRPL16	0.246	-1.091
MRPL40	0.00334	1.156
IDH3G	0.228	-1.105
SDHC	0.00393	-1.126
NDUFB5	0.215	1.074
SDHAF2	0.858	-1.025
COQ10A	0.202	-1.233
C21orf33	#N/A	#N/A
TXN2	0.0965	-1.202
MRPS18A	0.89	1.016
COX6C	0.808	1.053
NDUFB9	0.343	-1.213
MTCH2	0.321	-1.103
NDUFA6	0.387	1.026
SLC25A20	0.00179	-1.24
MRPL1	0.0256	1.233
TIMM44	0.0735	-1.115
COX17	0.808	1.053
MINOS1	0.963	-1.007
SOD2	0.000254	1.778
COX6B1	0.951	1.002
VDAC1	0.0101	-1.05
CLPP	0.33	-1.076
HADH	0.13	-1.068
ACADL	0.117	∞
ACAT1	0.233	1.092
MALSU1	0.725	1.021
CLPX	0.0374	1.152
NDUFS4	0.00206	1.342
MRPL4	0.139	-1.143
C1QBP	0.0779	-1.08
PITRM1	0.0397	-1.109
UQCC1	0.0415	-1.108
MRPL55	0.271	-1.125
MRM1	#N/A	#N/A
MECR	0.344	-1.048
MRPL44	0.0427	-1.136
HSDL2	0.00538	1.194
MRPS14	0.701	-1.031
ABCB8	0.0029	-1.13
ATPAF2	0.46	-1.067
NDUFA9	0.141	1.096
COA6	0.563	-1.066
POLRMT	0.0213	-1.156
ISCU	0.0474	1.072
RTN4IP1	0.0306	-1.271
OGDHL	0.926	1.05
ATP5C1	0.451	1.006
BCKDK	0.142	-1.115
GFM2	0.0095	1.143
NDUFAF4	0.0431	1.27
SLC25A35	0.514	-1.1
SLC25A11	0.0238	-1.168
TIMM8B	0.456	-1.06
MCAT	0.00256	-1.374
IBA57	0.276	-1.047
PHB2	0.00214	-1.105
DAP3	0.079	-1.1
CMC2	0.743	1.05
SDHAF1	0.0837	-1.477
MRPS17	0.882	-1.023
ADHFE1	0.822	1.067
NFS1	0.431	1.029
NDUFAF5	0.263	1.099
MRPL17	0.0124	-1.1
TACO1	0.111	-1.181
MFN1	0.0137	1.155
PPTC7	0.00281	1.215
MRPL11	0.242	-1.222
COX4I1	0.109	-1.146
NDUFS6	0.761	1.021
MRPL13	0.44	1.104
OXCT1	0.0173	1.196
COX5B	0.571	-1.068
PDK2	0.461	-1.092
ALAS1	0.359	-1.07
MRPL33	0.0582	1.21
MTO1	0.0203	1.069
LIAS	0.448	1.055
NDUFA5	0.0253	1.216
NDUFB6	0.441	1.05
MTX2	0.00379	1.259
SUCLG2	0.00463	1.204
FDX1	0.454	1.057
SLC25A1	0.0421	-1.227
MRPS28	0.278	1.147
TIMM50	0.0307	-1.12
VDAC2	0.0225	-1.081
SLC25A42	0.0769	-1.214
TOMM7	0.697	-1.082
ECH1	0.0227	-1.22
PET112	#N/A	#N/A
BCS1L	0.154	-1.146
ERAL1	0.0187	-1.159
CMC1	0.258	1.102
MRPL28	0.108	-1.153
TSFM	0.128	-1.288
FXN	0.795	1.012
NFU1	0.135	1.116
YARS2	0.0125	1.111
MRPL21	0.00662	-1.173
ALDH4A1	0.394	-1.083
TOMM40L	0.135	-1.156
NDUFAF1	0.991	-1.001
NDUFB10	0.0426	-1.098
ACADSB	0.0538	1.133
MRPS9	0.136	1.101
ADCK3	#N/A	#N/A
ACADVL	0.0776	-1.111
COQ4	0.09	-1.095
MRPL15	0.777	-1.02
NDUFA2	0.521	-1.075
MRPL24	0.0772	-1.042
HSPD1	0.206	1.121
NDUFS5	0.698	1.019
AK3	0.0162	1.256
CYCS	0.00399	1.226
MIPEP	0.00087	-1.181
LYRM7	0.00393	1.251
CRAT	0.298	-1.058
PCCB	0.0546	-1.104
MRPS7	0.0563	-1.113
MRPL3	0.028	1.089
PRODH	#N/A	#N/A
PCCA	0.0166	1.134
MCCC1	0.972	-1.002
MRPS12	0.0249	-1.109
CLPB	0.242	-1.093
PDK1	0.4	1.044
MRPL49	0.0187	-1.153
COX7A2	0.303	-1.047
TMEM126A	0.00747	1.14
ECHDC2	0.0445	1.205
HCCS	0.00205	-1.146
HIBADH	0.0369	1.086
MRPL19	0.0645	1.133
MRPL36	0.0985	1.132
SLC25A30	0.452	1.03
BDH1	0.322	1.135
FARS2	0.00538	-1.237
ABCB7	0.0783	1.166
MTX1	0.74	-1.033
NDUFA7	0.847	1.102
TIMM17A	0.00117	1.234
ALDH9A1	0.0827	-1.119
MRPS18C	0.35	1.167
MARS2	0.312	-1.075
ALDH6A1	0.345	-1.089
FDXR	0.109	-1.283
GATC	0.873	-1.012
TRAP1	0.0482	-1.133
ACAD8	0.125	-1.118
ALDH2	0.513	-1.018
PPIF	0.0617	-1.224
TIMM22	0.0361	-1.158
IVD	0.0146	-1.126
L2HGDH	0.133	1.132
ETHE1	0.983	-1.003
MRPL20	0.29	-1.175
SLC25A5	0.00867	-1.084
SLC25A12	0.567	1.034
MRPS21	#N/A	#N/A
TOMM22	0.102	-1.17
ACAA2	0.528	-1.082
MRPL30	0.0503	-3.582
DNAJA3	0.00146	-1.197
NDUFB2	0.97	-1.005
MRPS34	7.64e-07	-1.094
ETFB	0.0458	-1.152
LACE1	#N/A	#N/A
ATPIF1	0.0581	1.142
ATP5F1	0.000612	1.23
COX7C	0.175	1.116
CHCHD3	0.634	1.029
COQ10B	0.00311	1.3
ACSF3	0.753	-1.013
POLDIP2	0.0327	-1.153
SLC25A10	0.394	-1.167
SLC25A13	0.0528	-1.124
PDK3	0.671	1.038
ME3	0.789	-1.012
MRPL22	0.756	-1.019
IDH2	0.00244	-1.2
GCDH	0.2	-1.182
MRPL47	0.0503	1.224
PPA2	0.898	1.015
MRPL9	0.162	-1.127
CHCHD10	0.0501	-1.127
WARS2	0.0623	1.219
SLC25A19	0.29	-1.172
CBR4	0.0127	1.122
SMDT1	0.279	-1.117
HAGH	0.0303	-1.175
COX7A1	0.304	-1.085
MTG1	0.0796	-1.385
COX14	0.259	-1.294
NDUFA12	0.0393	1.208
MRPS16	0.127	-1.064
MTERFD3	#N/A	#N/A
LYRM5	#N/A	#N/A
GPD2	0.0269	1.13
NDUFA10	0.601	-1.016
NDUFC2	0.35	-1.168
SLIRP	0.913	-1.018
ATP6	#N/A	#N/A
COX2	#N/A	#N/A
TIMM21	0.114	1.11
NDUFA8	0.443	-1.041
GLS	0.1	1.176
NDUFB11	0.399	-1.128
DHTKD1	0.525	1.038
FAHD2A	0.657	-1.021
HSD17B8	0.149	-1.065
HINT2	0.414	-1.138
MRPS5	0.0667	-1.141
C6orf136	0.189	-1.143
SPRYD4	0.79	1.016
LIPT2	0.75	1.244
DECR1	0.146	1.075
MRPS26	0.0651	-1.113
SLC25A15	0.123	-1.171
NDUFV3	0.00478	-1.07
BPHL	0.869	1.014
STOML2	0.0159	-1.179
MSRB2	0.31	-1.158
LACTB	0.0552	1.144
TOMM40	0.158	-1.083
SLC25A25	0.257	-1.114
ADCK5	0.218	-1.193
ACAD10	0.382	-1.05
VWA8	0.121	1.096
CCDC90B	0.0125	1.148
DNAJC11	0.277	-1.086
ALKBH7	0.831	-1.02
GLDC	0.0852	-1.134
MPC1L	#N/A	#N/A
THEM4	0.0849	1.179
SSBP1	0.00386	1.12
MRPL27	0.394	-1.079
HSCB	0.0446	1.21
MRPS10	0.0498	1.139
AK4	0.00392	1.152
ATAD3A	0.211	-1.084
MRPL37	0.0982	-1.1
PTGES2	0.00644	-1.298
TXNRD2	0.0521	-1.175
ACSM5	0.801	1.4
CISD1	0.00266	1.19
MRPL41	0.186	-1.145
MARC2	0.158	-1.14
MRPS6	0.063	-1.28
MRPL23	0.0348	-1.066
SQRDL	#N/A	#N/A
SCO1	0.677	1.021
GCAT	0.0979	-1.077
MTHFD1L	0.0235	-1.13
ECI2	0.679	1.046
UQCRB	0.451	1.117
ATP5H	0.704	-1.064
ATP5L	0.735	1.057
CCDC58	0.00988	1.489
MCCC2	0.0579	-1.039
MCEE	0.0249	1.184
MOCS1	0.0883	-1.267
MUT	0.00751	1.137
SLC25A51	0.277	1.057
SPG7	0.0845	-1.129
ATP5G3	0.195	-1.081
ATAD1	0.0968	1.139
OXNAD1	0.583	-1.039
MTG2	0.647	-1.021
DARS2	0.479	-1.026
MRPL51	0.808	1.034
PC	0.0939	-1.148
CLYBL	0.818	-1.069
PNPLA8	0.00352	1.217
MLYCD	0.312	-1.149
PYURF	#N/A	#N/A
TIMM17B	0.233	-1.179
MRPL32	0.00321	1.2
SLC25A26	0.611	-1.031
PRODH2	#N/A	#N/A
NIT2	0.918	1.007
FDX1L	0.374	0
ME2	0.0393	1.133
TUFM	0.0402	-1.168
COX6A2	#N/A	#N/A
SLC30A9	0.00102	1.197
TAMM41	0.019	-1.08
TIMM23	#N/A	#N/A
RMND1	0.0128	1.146
MFN2	0.00275	-1.239
DNLZ	0.542	1.368
CHCHD4	0.176	-1.087
NDUFAB1	0.253	-1.059
ACSM1	0.428	2.046
COA5	0.443	1.058
COQ2	0.15	-1.164
PDSS2	0.0506	-1.045
EHHADH	0.151	1.146
NDUFS3	0.145	-1.163
ABCB10	0.0182	1.131
CKMT2	0.413	1.354
MRPS25	0.113	1.087
ACAD9	0.142	-1.08
COX16	0.126	1.365
FAM210A	0.222	1.155
ACOT13	0.594	-1.049
CPT1A	0.559	-1.022
GK	0.0209	1.153
DHRS4	0.628	-1.023
PRELID2	0.141	-1.061
CARS2	0.656	-1.028
GBAS	#N/A	#N/A
NDUFB7	0.0998	-1.326
C19orf70	0.237	-1.104
GLRX2	0.715	1.03
MRPS30	0.27	-1.052
SCO2	0.321	-1.081
HSD17B10	0.109	-1.21
NARS2	0.0104	1.157
RPUSD3	0.623	1.024
SUOX	0.0498	-1.076
SARDH	0.44	-2.335
HRSP12	#N/A	#N/A
COX8A	0.348	1.158
SPR	0.0574	-1.377
MPV17	0.484	1.038
ZADH2	0.0366	1.12
MRPL18	0.769	-1.018
ALDH1B1	0.0254	-1.106
CHCHD1	0.706	1.035
TIMM8A	0.467	-1.031
VDAC3	0.828	1.016
SLC25A24	0.00758	1.207
MPC1	0.418	1.061
SLC25A22	0.07	-1.092
SLC25A31	#N/A	#N/A
SLC25A18	0.774	1.055
TRNT1	0.116	1.102
IDE	0.0167	1.163
GSTK1	0.838	-1.007
VARS2	0.0405	-1.13
HSPE1	0.367	1.155
MRPL54	0.0923	-1.132
MRPL38	0.987	1.005
ICT1	#N/A	#N/A
MTCH1	0.0463	-1.165
TRIAP1	0.973	-1.004
PTCD3	0.0777	1.095
COX10	0.162	1.126
AKAP1	0.00651	-1.163
RNMTL1	#N/A	#N/A
AK2	0.0145	-1.121
TMEM70	0.0384	1.107
NOA1	0.98	-1.001
MCUR1	0.416	-1.041
TMEM14C	0.00811	-1.069
NDUFC1	0.447	-1.06
MRPL35	0.0627	1.097
NDUFA3	0.587	-1.056
PDSS1	0.0676	1.203
SLC25A16	0.191	1.137
C7orf55	#N/A	#N/A
ACSM3	0.519	1.19
NDUFAF6	0.887	1.008
UCP1	0.374	0
SFXN1	0.233	-1.05
GLRX5	0.311	-1.056
PTRH1	#N/A	#N/A
MRPS11	0.974	-1.004
XPNPEP3	0.0039	1.129
PDP1	0.00355	1.145
ECI1	0.0825	-1.093
SLC25A21	0.43	-1.246
SLC25A29	0.0385	-1.126
SLC25A45	0.0691	1.325
ACN9	#N/A	#N/A
SLMO2	#N/A	#N/A
SLC25A39	0.125	-1.155
NDUFB3	0.46	1.104
REXO2	0.905	-1.002
GATM	0.633	-1.188
TIMM10B	0.236	-1.041
SARS2	0.675	1.252
CHDH	0.144	2.511
MRPL57	0.905	-1.008
C8orf82	0.000755	-1.12
EARS2	0.0201	-1.138
GRHPR	0.154	-1.103
MTFMT	0.523	-1.029
PTCD2	0.789	-1.023
ECHDC1	0.0167	1.21
HARS2	0.201	-1.117
NDUFA4	0.0675	1.15
NDUFA13	0.0497	2.082
APOA1BP	#N/A	#N/A
TMEM11	0.0587	-1.125
SELO	#N/A	#N/A
NAGS	0.754	-1.119
HSD17B4	0.00558	1.107
NDUFAF7	0.0669	1.156
OAT	0.31	1.083
MRPL50	0.0135	1.26
COX7B	0.255	1.042
RARS2	0.0419	1.068
OXLD1	0.0284	-1.151
LACTB2	0.142	1.191
NDUFA11	0.0389	1.369
AURKAIP1	0.0738	-1.197
CHCHD7	0.725	1.049
SHMT2	0.0171	-1.104
MTHFD2	0.986	1
RMDN1	0.078	1.114
CPS1	0.0709	1.142
MRPL14	0.756	1.016
C6orf203	0.255	1.089
RDH13	0.287	-1.202
TRMT2B	0.047	-1.123
MRPS24	0.087	3.211
COA3	0.00658	-1.243
GSR	0.0404	-1.095
ENDOG	0.712	-1.044
BCAT2	0.00301	-1.15
TEFM	0.00219	1.261
ACSF2	0.346	-1.159
TRMU	0.0117	-1.176
MRPS22	0.0103	1.207
LAP3	0.0232	1.135
GLUD1	0.0014	-1.085
HMGCL	0.0854	-1.123
FHIT	0.494	1.188
MRPS33	0.00615	1.154
NUBPL	0.594	1.037
LYRM2	0.0254	1.147
MPV17L	0.942	1.116
GADD45GIP1	0.0851	-1.231
TFAM	0.00563	1.23
ALDH18A1	0.000577	-1.184
OXSM	0.771	-1.043
CCBL2	#N/A	#N/A
TARS2	0.0173	-1.176
TBRG4	0.0157	-1.161
TMEM65	0.0298	1.173
ROMO1	0.428	-1.191
PRDX5	0.305	-1.159
DNAJC15	0.24	1.04
C2orf47	#N/A	#N/A
HIGD1A	0.0889	1.156
C16orf91	0.184	-1.133
RHOT2	0.0594	-1.2
SLC25A44	0.103	-1.108
HAO2	#N/A	#N/A
OXA1L	0.529	1.051
SLC25A46	0.072	1.135
RDH14	0.709	1.027
C14orf2	0.854	1.019
CA5B	0.407	-1.073
COASY	0.0428	-1.149
CISD3	#N/A	#N/A
GSTZ1	0.998	1
COX6B2	0.491	2.542
GLOD4	0.0998	-1.177
ACAA1	0.214	-1.21
CROT	0.858	1.012
PDF	0.451	-1.263
COX19	0.524	-1.03
AMT	0.0182	-1.081
PDPR	0.0843	-1.09
NLN	0.000477	1.143
BOLA1	0.345	-1.169
ALAS2	#N/A	#N/A
GRPEL2	0.00014	1.492
ALDH7A1	0.265	-1.109
CECR5	#N/A	#N/A
GFER	0.281	-1.293
IMMP2L	0.612	1.044
COX4I2	#N/A	#N/A
MRPL39	0.013	1.274
AADAT	0.352	1.477
FUNDC2	0.139	-1.091
LYPLA1	0.000509	1.298
PDHA2	#N/A	#N/A
MTRF1L	0.0362	1.297
GTPBP3	0.0444	-1.194
MTHFD2L	0.49	-1.055
YME1L1	0.000538	1.24
ACOT2	0.261	-1.252
APOPT1	0.384	1.115
MMAB	0.423	-1.112
PPOX	0.25	-1.132
ABCD3	0.224	1.087
SIRT3	0.837	1.014
LDHD	0.854	1.043
MRPL45	#N/A	#N/A
C12orf65	0.814	-1.023
IMMP1L	0.363	1.112
POLG	0.0315	-1.18
ATPAF1	0.245	1.066
BLOC1S1	0.828	1.076
ALDH1L2	0.824	1.026
COX18	0.0844	1.069
CPOX	0.325	-1.098
NNT	0.717	1.019
C17orf89	#N/A	#N/A
XRCC6BP1	#N/A	#N/A
DCAKD	0.0904	-1.152
ATP5J2	0.103	1.289
SLC16A1	0.237	1.078
SFXN3	0.561	-1.034
LONP2	0.116	-1.074
AASS	0.459	1.056
DIABLO	0.818	-1.041
COX8C	0.374	0
PXMP2	0.809	1.047
AGXT2	#N/A	#N/A
GLS2	0.351	1.236
APOO	0.185	1.107
ACAD11	0.438	7.549
C5orf63	0.258	-1.388
HOGA1	0.374	∞
TTC19	0.209	1.078
NGRN	0.915	1.007
TCAIM	0.0156	1.16
GCSH	0.964	1.003
SIRT5	0.664	-1.056
GPT2	0.0469	-1.184
TOMM6	#N/A	#N/A
FAM162A	0.468	1.103
ABCB6	0.225	-1.845
MACROD1	0.164	-1.095
TST	0.0655	-1.239
COX1	#N/A	#N/A
MTFR1L	0.43	1.08
SDR39U1	0.0377	1.414
DMGDH	0.236	1.837
SLC25A14	0.297	1.095
SLMO1	#N/A	#N/A
SLC25A17	0.199	1.095
CHCHD5	0.385	1.04
TOMM70A	#N/A	#N/A
NIT1	0.162	-1.162
FAHD1	0.413	1.032
MCU	0.283	-1.041
CYP27A1	0.0983	-1.143
ND2	#N/A	#N/A
ND4	#N/A	#N/A
ND5	#N/A	#N/A
MDH1	0.366	1.095
KIAA0141	0.788	-1.007
FASTKD1	0.0807	1.167
MRPS31	0.0155	1.215
ALDH1L1	0.957	-1.066
PTCD1	0.273	1.529
HADHB	0.417	-1.031
TRIT1	0.0504	1.162
CRLS1	0.596	1.046
GLYCTK	0.965	1.003
SLC25A32	0.0144	1.266
AARS2	0.00075	-1.181
EXOG	0.602	1.049
CHCHD2	0.0224	-1.114
KMO	0.494	1.507
SFXN5	0.292	-1.103
ELAC2	0.00143	-1.183
GPX1	0.138	-1.152
CPT1B	0.156	∞
ME1	0.173	1.067
FIS1	0.0817	-1.141
PRELID1	0.118	-1.177
UCP3	0.598	1.1
SLC25A27	0.616	-1.138
SLC25A40	0.00313	1.184
SLC25A23	0.78	1.046
HEMK1	0.0678	-1.203
SLC25A36	0.000727	1.183
OMA1	0.129	1.377
LETM2	0.0581	1.173
DHRS1	0.72	-1.022
STOM	0.0169	1.084
METTL5	0.223	1.107
MSRA	0.439	-1.055
NUDT8	0.0195	-1.181
NMNAT3	0.479	1.815
SLC25A38	0.163	-1.111
MPV17L2	0.35	-1.125
ACLY	0.17	-1.093
ABCD2	#N/A	#N/A
FLAD1	0.0155	-1.114
LIPT1	0.0434	1.129
C14orf159	0.0302	-1.149
PCK2	0.0272	-1.331
NADK2	0.534	1.09
HK2	0.277	-1.032
MPST	0.0457	-1.191
NUDT13	0.368	1.128
ACACA	#N/A	#N/A
ABAT	0.441	-1.125
HMGCS2	#N/A	#N/A
ALDH5A1	0.659	-1.268
CKMT1A	#N/A	#N/A
PISD	0.0886	1.096
NDUFB4	0.269	1.194
UQCR11	0.00292	1.77
FAM136A	0.348	-1.039
TOMM5	0.334	1.12
HTRA2	0.196	-1.132
GPI	0.00446	-1.161
NDUFA1	0.862	1.021
CYTB	#N/A	#N/A
GUK1	0.0188	-1.147
D2HGDH	0.457	-1.035
OPA3	0.0704	-1.121
AKR1B10	0.0294	-1.779
PHYH	0.953	-1.003
NDUFAF2	0.516	1.097
ECSIT	0.103	-1.187
PARL	0.0726	-1.107
MRPL42	0.000416	1.287
DNAJC4	0.877	1.019
PAM16	0.625	1.115
ALDH3A2	0.306	-1.032
ACSL6	0.558	1.248
TYSND1	0.109	-1.261
MRS2	0.778	1.019
ABHD10	0.0449	1.142
HINT3	0.225	1.14
PXMP4	0.328	-1.086
OSGEPL1	0.102	1.163
NUDT2	0.126	-1.031
CYB5B	0.117	-1.103
GRSF1	0.0829	1.058
MRPS18B	0.459	-1.038
DNAJC30	0.236	-1.191
CAT	0.175	1.117
DGUOK	0.0544	-1.141
ACOT9	0.404	-1.051
ACSS1	0.119	-1.275
RFK	0.000359	1.35
STARD7	0.00194	-1.098
CHPT1	0.294	-1.094
ATP8	#N/A	#N/A
TIMMDC1	0.289	-1.166
SPATA19	#N/A	#N/A
HTATIP2	0.463	-1.025
AKR7A2	0.0384	-1.212
DUT	0.285	1.082
KIAA0100	0.0251	-1.167
COX3	#N/A	#N/A
DHRS7B	0.169	-1.118
MTRF1	0.18	1.161
TMEM143	0.869	1.019
NT5M	0.184	-1.966
RHOT1	0.0131	1.169
NME4	0.947	-1.005
MTHFS	0.365	1.682
C19orf52	#N/A	#N/A
PNPO	0.122	-1.134
IDH1	0.726	1.009
MICU2	0.317	1.119
PCBD2	0.119	1.235
QRSL1	0.212	1.078
ADCK1	0.742	-1.035
PRDX6	0.00867	-1.095
TKT	0.718	-1.051
NIPSNAP1	0.00442	-1.146
GARS	0.111	-1.059
ACSM2A	#N/A	#N/A
SLC25A33	0.944	1.005
DHRSX	0.649	-1.021
LYRM9	0.939	1.025
RAB24	0.105	1.162
PARS2	0.00526	-1.434
MRPL52	0.398	-1.097
PUS1	0.329	-1.066
GOT2	0.026	-1.125
CARKD	#N/A	#N/A
ND3	#N/A	#N/A
ACCS	0.0148	-1.139
PTRH2	0.0049	1.316
PGS1	0.275	-1.048
OXR1	0.0132	1.144
LYPLAL1	0.0154	1.241
DNAJC28	0.307	-1.264
GSTO1	0.232	-1.208
FPGS	0.00874	-1.179
TMEM205	0.155	1.213
SLC25A53	#N/A	#N/A
AIFM3	0.953	-1.071
MGST1	0.016	1.097
ABCA13	0.247	-2.594
MTFP1	0.505	1.35
TUBB3	0.196	-1.243
COA4	0.0268	-1.152
NIF3L1	0.463	1.035
PUSL1	0.969	-1.004
SDSL	0.078	-1.286
BAX	0.654	-1.02
MAVS	0.00679	-1.216
METTL17	0.487	-1.051
ACACB	0.0449	-1.362
ARG2	0.353	1.045
MTPAP	0.00603	1.261
CCDC51	0.0644	-1.236
SUGCT	0.865	1.033
DNM1L	6.83e-05	1.195
NRD1	#N/A	#N/A
TMEM126B	0.00115	1.338
NSUN4	0.109	-1.081
ACSS3	0.145	∞
FAM210B	0.0992	1.134
RBFA	0.798	1.048
CISD2	0.174	1.133
METAP1D	0.215	1.092
AHCYL1	0.871	1.01
NIPSNAP3A	0.0462	1.203
MARC1	0.881	1.035
FUNDC1	0.0887	1.213
ACSL1	0.973	1.002
COX20	0.289	1.441
HSDL1	0.0376	1.1
CBR3	0.00723	-1.175
MTERFD2	#N/A	#N/A
NUDT19	0.152	-1.051
HEBP1	0.195	-1.077
PTPMT1	0.153	-1.622
PGAM5	0.0118	-1.132
DTYMK	0.143	-1.195
KARS	0.12	-1.094
STAR	0.749	1.2
DNAJC19	0.746	1.022
HMBS	0.0603	-1.195
OTC	0.793	1.431
COX7A2L	0.0623	-1.205
MTERFD1	#N/A	#N/A
SFXN2	0.397	-1.069
FASN	0.0023	-1.278
PINK1	0.0182	-1.282
TMEM177	0.00271	-1.246
TXNRD1	0.996	1
THNSL1	0.195	1.113
SLC37A4	0.569	-1.045
FDPS	0.402	1.069
IDI1	0.00885	1.157
TOP3A	0.00458	-1.14
FTMT	#N/A	#N/A
LDHAL6B	0.318	2.621
ATXN2	0.986	1.002
MTFR1	0.0209	1.132
DDAH1	0.0168	1.179
BCL2L13	0.0345	-1.142
TRMT10C	0.0334	1.308
ACOT7	0.000328	-1.143
TFB1M	0.951	1.008
ARF5	0.256	-1.154
CCDC109B	#N/A	#N/A
C10orf2	#N/A	#N/A
MMADHC	0.00374	1.198
ALKBH3	0.38	-1.072
PYCR2	0.693	-1.051
RPS18	0.522	1.036
TSTD1	0.482	-1.124
RDH11	0.074	1.073
HSPB7	0.374	∞
LYRM1	0.0584	1.108
OSBPL1A	0.00678	1.183
RECQL4	0.00278	-1.305
PET100	0.97	1.012
HK1	0.0299	-1.2
GDAP1	0.00331	1.372
MTIF3	0.00629	1.277
UNG	0.0503	-1.109
GLYAT	#N/A	#N/A
SHMT1	0.0281	-1.121
ISOC2	0.0938	-1.148
PTS	0.0295	1.162
PPWD1	0.234	1.107
ATP5G1	0.301	-1.072
SLC16A11	0.0406	-2.285
QDPR	0.0206	-1.241
SLC16A7	0.0303	-1.157
ABCB9	0.211	-1.048
ADCK4	#N/A	#N/A
GTPBP10	0.146	1.083
TARS	0.00398	1.175
TSPO	0.0426	-1.144
FTH1	0.368	1.119
TRMT1	0.202	-1.094
PSMA6	0.0231	1.244
ADCK2	0.297	-1.146
ACOX3	0.0109	-1.298
RAB35	0.938	-1.009
TSTD3	0.761	-1.075
MRPS36	0.113	1.391
PDP2	0.0956	-1.271
AGPAT5	0.048	1.168
FAM195A	#N/A	#N/A
UCP2	0.94	1.02
SLC25A37	0.218	1.044
SLC25A28	0.596	-1.037
SLC25A48	#N/A	#N/A
SLC25A43	0.0527	1.141
SLC25A47	0.374	∞
SLC25A41	0.213	-6.698
SLC25A34	0.762	1.069
PACSIN2	0.0111	-1.192
ACO1	0.0438	-1.144
MLH1	0.942	1.004
MTHFD1	0.00738	-1.117
EEFSEC	0.505	-1.084
EPHX2	0.229	-1.243
DHCR24	0.00566	-1.211
NUDT5	0.0155	1.192
MICU1	0.297	-1.056
SOD1	0.471	-1.097
SERHL2	0.683	1.149
WDR81	0.0941	-1.136
NDUFAF3	0.174	-1.112
BOLA3	0.0162	1.24
OCIAD2	0.798	1.02
RSAD1	0.33	-1.103
NCEH1	0.00128	1.181
CHCHD6	0.604	-1.081
TPI1	0.0677	-1.198
FASTKD2	0.019	1.281
PEX11B	0.251	-1.061
TMEM186	0.223	-1.194
OBSCN	0.0445	-1.25
CYB5A	0.161	-1.067
PIF1	0.804	-1.045
FABP1	#N/A	#N/A
ABCD1	0.000411	-1.135
GAPDH	0.611	-1.041
PROSC	#N/A	#N/A
STOML1	0.0407	-1.099
DBI	0.151	1.181
PI4KA	0.000588	-1.229
PNPT1	0.00947	1.191
TMBIM4	0.013	1.268
TOP1MT	0.56	-1.012
C15orf40	0.7	1.026
RNASEH1	0.0436	-1.097
ABCA9	0.137	1.106
SCP2	0.000622	1.256
NT5DC3	0.769	1.027
PTPN4	0.0278	1.11
CMC4	#N/A	#N/A
ACOX1	0.115	-1.02
LDHB	0.587	1.068
YBEY	0.33	-1.146
HINT1	0.125	1.092
PKLR	#N/A	#N/A
MUL1	0.0382	-1.071
TK2	0.291	-1.079
AGMAT	0.457	-1.227
CMPK2	0.183	3.111
BID	0.107	-1.082
ARL2	0.911	1.016
SYNJ2BP	0.302	1.036
MFF	0.237	1.07
DCXR	0.204	-1.278
NUDT9	0.0333	1.117
AMACR	0.505	1.455
NUDT6	0.171	1.364
ATP5SL	0.0032	-1.187
FTSJ2	#N/A	#N/A
BAK1	0.117	-1.115
DHODH	0.0853	-1.154
MAOB	#N/A	#N/A
MGST3	0.133	-1.184
ACP6	0.0172	-1.251
MRPL48	0.271	-1.085
AGXT	0.374	∞
CYB5R3	0.372	-1.101
DDX28	0.412	-1.092
BNIP3	0.998	1
MUTYH	0.29	-1.113
GTPBP6	0.184	-1.154
CYP11A1	0.189	∞
OCIAD1	0.0602	1.153
METTL8	0.193	1.142
RPUSD4	0.0611	-1.16
NME6	0.349	-1.05
FKBP8	0.231	-1.189
NLRX1	0.0416	-1.197
FOXRED1	0.136	-1.18
TFB2M	0.0574	1.256
PPM1K	0.901	-1.014
ATP5G2	0.541	-1.029
ND1	#N/A	#N/A
MSRB3	0.0209	1.159
NIPSNAP3B	0.836	1.112
NTHL1	0.326	-1.248
MARCH5	0.0833	1.081
SFXN4	0.239	-1.097
SLC25A6	0.172	-1.052
OGG1	0.024	-1.139
QTRT1	0.246	-1.098
AIFM2	0.00649	-1.262
PRDX2	0.106	-1.216
FBXL4	0.32	1.061
GPAM	0.0172	1.124
ATP5S	0.245	1.058
RMDN3	0.329	-1.105
FAM213A	0.376	1.056
USMG5	0.202	1.156
PET117	#N/A	#N/A
MAOA	0.873	-1.008
C15orf61	0.378	-1.224
IFI27	0.285	-1.063
MMACHC	0.0286	-1.286
RPS15A	0.18	1.117
CRYZ	0.00849	1.203
PYCR1	0.205	-1.111
KRT5	0.474	-1.732
RPL10A	0.978	-1.001
TMLHE	0.704	1.036
TOMM20	0.00652	1.163
RPS14	0.222	-1.182
COA7	0.019	1.099
MIEF1	0.0405	-1.102
SCCPDH	0.621	1.029
C15orf48	0.242	-1.714
BNIP3L	0.00273	1.32
FASTKD5	0.275	-1.086
PARK7	0.0875	-1.128
RARS	0.0132	1.125
KIF1B	0.763	-1.009
COA1	0.565	1.048
ND4L	#N/A	#N/A
SIRT4	0.651	-1.078
UQCC2	0.801	1.038
PDE12	0.014	1.132
NME3	0.233	-1.115
DHX30	0.00219	-1.177
FASTK	0.0179	-1.195
METTL15	0.056	1.153
CYP24A1	0.374	∞
PANK2	0.555	-1.057
CA5A	#N/A	#N/A
NT5DC2	0.00855	-1.228
ACYP2	0.862	1.019
ATAD3B	0.662	-1.046
TRUB2	0.00921	-1.154
COMTD1	0.0573	-1.188
CPT1C	0.268	-1.04
C3orf33	0.906	1.018
SND1	0.00499	-1.105
ANGEL2	0.0109	1.226
PRDX4	0.0205	-1.167
CCT7	0.105	-1.214
P4HB	0.00156	-1.14
APEX2	0.0525	-1.158
PAICS	0.00223	1.178
MGARP	0.789	1.03
HDHD3	0.0682	-1.191
PSTK	0.1	1.318
CYP11B2	#N/A	#N/A
ATIC	0.0285	-1.136
WBSCR16	#N/A	#N/A
FAM185A	0.763	1.028
PMAIP1	0.0143	1.389
TXNDC12	0.034	-1.08
ABCF2	0.12	-1.099
TDRKH	0.326	-1.082
CYP27B1	0.128	1.248
POLG2	0.711	1.027
SLC30A6	0.00559	1.242
DUSP26	0.374	0
MTERF	#N/A	#N/A
GPX4	0.0167	-1.18
SLC22A4	0.0898	1.099
COMT	0.0262	-1.124
C12orf10	0.299	1.035
SPATA20	0.0262	-1.114
GNG5	0.417	1.104
CCDC127	0.0226	-1.179
CRY1	0.103	1.126
ACSL4	0.103	1.154
MGME1	0.115	1.125
SEPT4	0.995	1.003
EMC2	0.000562	1.221
EFHD1	0.892	-1.135
C20orf24	0.888	-1.027
SPTLC2	0.000863	1.076
AGR2	0.58	2.579
NT5C	0.641	-1.13
NCOA4	#N/A	#N/A
NEU4	#N/A	#N/A
AGK	0.0208	1.137
DUS2	0.0133	-1.334
TOMM34	0.227	-1.092
KIAA0391	0.462	1.426
TCHP	0.131	-1.088
CKMT1B	#N/A	#N/A
NDUFB1	0.773	1.04
ATP5J2-PTCD1	0.374	∞
CASP8	0.765	1.026
BCL2L1	0.00961	-1.078
RPL35A	0.0963	1.14
ARMC10	0.402	1.049
CDC25C	0.00437	-1.448
RAB32	0.0143	-1.123
CYB5R2	0.865	1.038
RAB11FIP5	0.0474	-1.128
THG1L	0.425	1.101
GOLPH3	0.083	1.037
PREPL	0.00467	1.088
FASTKD3	0.00379	1.199
CEP89	0.647	-1.026
NUCB2	0.107	1.119
TCIRG1	0.0347	-1.164
NBR1	0.0606	1.045
RCN2	0.203	1.133
FKBP10	0.496	-1.039
SETD9	0.151	1.271
RPIA	0.908	-1.02
LAMC1	0.177	1.019
BAD	0.463	-1.151
BCL2	0.113	2.006
BCL2L2	0.0571	-1.147
DMPK	0.884	-1.01
DNA2	0.0647	1.165
ND6	#N/A	#N/A
ALKBH1	0.719	1.02
PICK1	0.256	-1.098
AKAP10	0.407	1.048
PAK7	#N/A	#N/A
NSUN3	0.921	1.007
PABPC5	0.0976	1.967
PRSS35	0.217	14.635
ATP10D	0.349	-1.053
SERAC1	0.011	1.176
STX17	0.344	1.114
TRMT61B	0.215	1.152
PLGRKT	0.0285	1.215
RPL34	0.251	1.108
SECISBP2	0.0225	1.216
MTCP1	0.621	1.169
C10orf10	4.24e-06	-1.342
C2orf69	0.0162	1.183
ASAH2	0.178	1.218
CLIC4	0.00753	1.231
SNAP29	0.308	1.052
TRMT11	0.0415	1.494
ARMS2	0.517	3.774

## Sheet: Chemokines
LPI treated HAECS vs Control HAECS
Upregulated genes: 28		Downregulated genes: 14
Gene symbol	Fold change	Gene symbol	Fold change
CCL20	4.781	CSF1R	-3.108
CX3CL1	4.511	IL6	-1.332
CXCL11	3.582	TIRAP	-1.24
MCOLN2	2.764	ZFPM1	-1.237
CXCL6	2.693	MAVS	-1.216
CCL26	2.635	TRIM32	-1.21
EGR1	2.156	NUP85	-1.184
IL1B	2.115	RHOA	-1.161
CXCL3	2.046	TICAM1	-1.136
CD74	1.986	MAP2K5	-1.125
CXCL8	1.849	MYD88	-1.122
IL33	1.678	ATRN	-1.118
CCL2	1.639	IL4R	-1.094
TLR3	1.435	MUL1	-1.071
LRCH1	1.371
HIF1A	1.322
CXCL1	1.302
CD164	1.266
DDX3X	1.235
HMGB1	1.231
CMTM6	1.223
TNFSF4	1.222
ITCH	1.221
EIF2AK2	1.213
RIPK2	1.145
ACKR4	1.138
ITGB1	1.135
JAK1	1.05
